# Supplementary material for: Myostatin Exhibits an Evolutionarily Conserved Circadian Pattern in Skeletal Muscles
Source: J Cachexia Sarcopenia Muscle. 2025 Nov 24;16(6):e70130. doi: 10.1002/jcsm.70130 (PMC12644245; doi:10.1002/jcsm.70130)
Supplement: Supplementary file 2 — Table S1: Collection information of human skeletal muscle samples. [file JCSM-16-e70130-s005.xlsx]

## Sheet: Sheet1
Table S1. Collection Information of Human Skeletal Muscle Samples​
Patient ID	Gender	Age (years)	Height (cm)	Weight (kg)	Fasting Blood Glucose (FBG, mmol/L)	Surgery Duration	Muscle-Related Disease
1	Male	16	174	105	4.48	09:00 - 10:30	No
2	Female	43	150	60	5.71	09:00 - 10:30	No
3	Male	31	172	52.5	4.59	11:00 - 13:00	No
4	Female	36	158	60	7.26	17:00 - 18:00	No
5	Male	40	174	85	4.37	18:00 - 20:00	No
6	Male	29	168	65	5.03	18:00 - 20:00	No
