# Supplementary material for: Myostatin Exhibits an Evolutionarily Conserved Circadian Pattern in Skeletal Muscles
Source: J Cachexia Sarcopenia Muscle. 2025 Nov 24;16(6):e70130. doi: 10.1002/jcsm.70130 (PMC12644245; doi:10.1002/jcsm.70130)
Supplement: Supplementary file 3 — Table S2: RNA‐seq analysis of skeletal muscle from Bmal1MKO and WT mice. [file JCSM-16-e70130-s003.xlsx]

## Sheet: Sheet1
Table S2. RNA-Seq Analysis of Skeletal Muscle from Bmal1MKO and WT Mice​
gene_id	logFC	logCPM	PValue	FDR	Chr	Start	End	Strand	GeneSymbol	Description	GO_BP	GO_CC	GO_MF	KO	Pathway
ENSMUSG00000108371	7.28298	-0.391749	8.21142e-15	5.47682e-12	6	72139833	72144691	+	Gm38832	predicted gene%2C 38832 [Source:MGI Symbol%3BAcc:MGI:5621717]	-	-	-	-	-
ENSMUSG00000108822	6.96685	-0.648666	1.53355e-12	7.38226e-10	11	79149412	79164719	-	Gm44787	predicted gene 44787 [Source:MGI Symbol%3BAcc:MGI:5753363]	-	-	-	-	-
ENSMUSG00000005202	6.11944	0.929687	9.56012e-35	2.94022e-31	11	69505630	69508731	-	Shbg	sex hormone binding globulin [Source:MGI Symbol%3BAcc:MGI:98295]	GO:0007285:primary spermatocyte growth;	GO:0005615:extracellular space;	GO:0005515:protein binding;GO:0005496:steroid binding;	-	-
ENSMUSG00000052485	6.00832	-1.35547	6.06784e-07	0.000112721	13	98822743	98831342	-	Tmem171	transmembrane protein 171 [Source:MGI Symbol%3BAcc:MGI:2685751]	-	GO:0016021:integral component of membrane;	-	-	-
ENSMUSG00000074259	6.00594	-1.35603	1.42739e-06	0.000244603	9	59587427	59626157	+	Gramd2	GRAM domain containing 2 [Source:MGI Symbol%3BAcc:MGI:3528937]	-	GO:0016021:integral component of membrane;	-	-	-
ENSMUSG00000038651	5.94309	-1.39769	6.60682e-06	0.000949992	13	41267783	41327827	+	Sycp2l	synaptonemal complex protein 2-like [Source:MGI Symbol%3BAcc:MGI:2685114]	-	-	-	-	-
ENSMUSG00000054598	5.7339	-1.53169	2.00478e-05	0.00240743	5	66136701	66161628	-	9130230L23Rik	RIKEN cDNA 9130230L23 gene [Source:MGI Symbol%3BAcc:MGI:3041166]	-	-	-	-	-
ENSMUSG00000107695	5.68787	-1.57619	0.000378854	0.0260858	6	66231727	66235189	+	Gm44289	predicted gene%2C 44289 [Source:MGI Symbol%3BAcc:MGI:5690681]	-	-	-	-	-
ENSMUSG00000091105	5.38738	-1.73244	0.000544064	0.0349407	12	21826160	21826708	-	Mrto4-ps2	mRNA turnover 4%2C pseudogene 2 [Source:MGI Symbol%3BAcc:MGI:3779507]	-	-	-	-	-
ENSMUSG00000114388	5.32452	-1.78394	0.00076851	0.0456971	13	41330364	41332506	+	Gm48510	predicted gene%2C 48510 [Source:MGI Symbol%3BAcc:MGI:6098042]	-	-	-	-	-
ENSMUSG00000085719	5.30925	-1.78505	0.0003391	0.0239748	11	57514524	57540320	-	4933424L21Rik	RIKEN cDNA 4933424L21 gene [Source:MGI Symbol%3BAcc:MGI:1926012]	-	-	-	-	-
ENSMUSG00000112442	5.29627	-1.78668	0.000505213	0.032865	10	78134149	78136135	+	Gm47992	predicted gene%2C 47992 [Source:MGI Symbol%3BAcc:MGI:6097287]	-	-	-	-	-
ENSMUSG00000117254	5.28414	-1.7871	0.00191981	0.091778	17	14470113	14498017	+	Gm34567	predicted gene%2C 34567 [Source:MGI Symbol%3BAcc:MGI:5593726]	-	-	-	-	-
ENSMUSG00000020660	5.20288	-1.84212	0.000477534	0.0316218	12	4004951	4010642	+	Pomc	pro-opiomelanocortin-alpha [Source:MGI Symbol%3BAcc:MGI:97742]	GO:0033059:cellular pigmentation;GO:0007267:cell-cell signaling;GO:0045944:positive regulation of transcription from RNA polymerase II promoter;GO:0032720:negative regulation of tumor necrosis factor production;GO:0006091:generation of precursor metabolites and energy;GO:0008217:regulation of blood pressure;GO:0032098:regulation of appetite;GO:0007218:neuropeptide signaling pathway;GO:0007631:fee…	GO:0030141:secretory granule;GO:0005615:extracellular space;GO:0005782:peroxisomal matrix;	GO:0070996:type 1 melanocortin receptor binding;GO:0031781:type 3 melanocortin receptor binding;GO:0031782:type 4 melanocortin receptor binding;GO:0005179:hormone activity;	K05228	;ko04024 cAMP signaling pathway;ko04080 Neuroactive ligand-receptor interaction;ko04915 Estrogen signaling pathway;ko04916 Melanogenesis;ko04920 Adipocytokine signaling pathway;ko04925 Aldosterone synthesis and secretion;ko04927 Cortisol synthesis and secretion;ko04934 Cushing syndrome;
ENSMUSG00000053168	5.11734	-1.89974	0.00730664	0.242936	15	75299455	75303678	-	9030619P08Rik	RIKEN cDNA 9030619P08 gene [Source:MGI Symbol%3BAcc:MGI:3612405]	-	-	-	-	-
ENSMUSG00000029377	5.09914	-1.90017	0.00135877	0.0710127	5	91222481	91241505	+	Ereg	epiregulin [Source:MGI Symbol%3BAcc:MGI:107508]	GO:0045892:negative regulation of transcription, DNA-templated;GO:0048146:positive regulation of fibroblast proliferation;GO:0043434:response to peptide hormone;GO:0001550:ovarian cumulus expansion;GO:0045766:positive regulation of angiogenesis;GO:0042700:luteinizing hormone signaling pathway;GO:0019221:cytokine-mediated signaling pathway;GO:0007143:female meiotic division;GO:0051781:positive reg…	GO:0005615:extracellular space;GO:0005886:plasma membrane;GO:0016021:integral component of membrane;	GO:0005154:epidermal growth factor receptor binding;GO:0008083:growth factor activity;	K09784	;ko04010 MAPK signaling pathway;ko04012 ErbB signaling pathway;ko04151 PI3K-Akt signaling pathway;ko05210 Colorectal cancer;
ENSMUSG00000105719	5.09195	-1.90091	0.000892845	0.0516479	3	132473168	132475134	+	Gm42872	predicted gene 42872 [Source:MGI Symbol%3BAcc:MGI:5663009]	-	-	-	-	-
ENSMUSG00000021071	5.08881	-1.90144	0.00100634	0.0564438	12	70291307	70394388	-	Trim9	tripartite motif-containing 9 [Source:MGI Symbol%3BAcc:MGI:2137354]	GO:0043161:proteasome-mediated ubiquitin-dependent protein catabolic process;GO:0045955:negative regulation of calcium ion-dependent exocytosis;GO:0035544:negative regulation of SNARE complex assembly;GO:0016079:synaptic vesicle exocytosis;	GO:0030425:dendrite;GO:0005856:cytoskeleton;GO:0008021:synaptic vesicle;GO:0030054:cell junction;	GO:0008270:zinc ion binding;GO:0000149:SNARE binding;GO:0004842:ubiquitin-protein transferase activity;GO:0042803:protein homodimerization activity;	K10649	-
ENSMUSG00000087236	5.08532	-1.90159	0.00292758	0.127713	1	179522862	179572836	-	Kif28	kinesin family member 28 [Source:MGI Symbol%3BAcc:MGI:2686151]	GO:0072384:organelle transport along microtubule;GO:0007005:mitochondrion organization;	GO:0005875:microtubule associated complex;GO:0031966:mitochondrial membrane;	GO:0003777:microtubule motor activity;GO:0005524:ATP binding;	-	-
ENSMUSG00000085255	5.08069	-1.90212	0.0018437	0.08914	11	105955903	105957131	-	Taco1os	translational activator of mitochondrially encoded cytochrome c oxidase I%2C opposite strand [Source:MGI Symbol%3BAcc:MGI:1915441]	-	-	-	-	-
ENSMUSG00000069305	4.98136	-1.96184	0.00507096	0.189898	13	22015937	22016366	-	H4c18	H4 clustered histone 18 [Source:MGI Symbol%3BAcc:MGI:4843992]	-	-	-	K11254	;ko04613 Neutrophil extracellular trap formation;ko05034 Alcoholism;ko05203 Viral carcinogenesis;ko05322 Systemic lupus erythematosus;
ENSMUSG00000108709	4.96689	-1.96306	0.00166303	0.0821996	6	72097197	72100181	-	4933431G14Rik	RIKEN cDNA 4933431G14 gene [Source:MGI Symbol%3BAcc:MGI:1918515]	-	-	-	-	-
ENSMUSG00000090317	4.96399	-1.96343	0.00186909	0.0900531	9	78355147	78356068	-	Gm17324	predicted gene%2C 17324 [Source:MGI Symbol%3BAcc:MGI:4936958]	-	-	-	-	-
ENSMUSG00000107653	4.91965	-0.782474	1.16492e-08	3.05634e-06	6	66241139	66261829	+	Gm31520	predicted gene%2C 31520 [Source:MGI Symbol%3BAcc:MGI:5590679]	-	-	-	-	-
ENSMUSG00000118169	4.86458	-2.02549	0.00964086	0.293246	17	31186657	31188979	-	Gm50249	predicted gene%2C 50249 [Source:MGI Symbol%3BAcc:MGI:6303063]	-	-	-	-	-
ENSMUSG00000103558	4.84939	-2.02597	0.00626399	0.219613	17	71698833	71700279	-	Gm38220	predicted gene%2C 38220 [Source:MGI Symbol%3BAcc:MGI:5611448]	-	-	-	-	-
ENSMUSG00000116288	4.8468	-2.0263	0.00865109	0.274369	15	75967424	75969517	+	Gm41349	predicted gene%2C 41349 [Source:MGI Symbol%3BAcc:MGI:5624234]	-	-	-	-	-
ENSMUSG00000104755	4.83355	-2.02735	0.00325114	0.137599	10	127921155	127921232	+	Mir677	microRNA 677 [Source:MGI Symbol%3BAcc:MGI:3629885]	-	-	-	-	-
ENSMUSG00000092659	4.83067	-2.0274	0.00631512	0.221084	7	18820753	18820817	+	Mir3100	microRNA 3100 [Source:MGI Symbol%3BAcc:MGI:4834314]	-	-	-	-	-
ENSMUSG00000027744	4.83067	-2.0274	0.00631794	0.221084	3	53396074	53415923	+	Stoml3	stomatin (Epb7.2)-like 3 [Source:MGI Symbol%3BAcc:MGI:2388072]	GO:0007165:signal transduction;	GO:0016021:integral component of membrane;GO:0005929:cilium;GO:0005886:plasma membrane;GO:0045121:membrane raft;	GO:0005515:protein binding;	K17286	-
ENSMUSG00000025936	4.82206	-2.02805	0.00623158	0.218892	1	21355470	21368536	-	Gm4956	predicted gene 4956 [Source:MGI Symbol%3BAcc:MGI:3647976]	-	-	-	-	-
ENSMUSG00000052099	4.7365	1.19517	8.05592e-29	1.93899e-25	14	64323683	64335127	+	Prss51	protease%2C serine 51 [Source:MGI Symbol%3BAcc:MGI:1921465]	-	-	-	-	-
ENSMUSG00000042115	4.72007	-0.929999	2.51697e-08	6.08459e-06	1	132226364	132235095	+	Klhdc8a	kelch domain containing 8A [Source:MGI Symbol%3BAcc:MGI:2442630]	-	-	-	-	-
ENSMUSG00000101904	4.69289	-2.09395	0.00822954	0.264564	1	130597946	130643536	-	Gm29427	predicted gene 29427 [Source:MGI Symbol%3BAcc:MGI:5580133]	GO:0009749:response to glucose;GO:0006089:lactate metabolic process;GO:0006090:pyruvate metabolic process;GO:0006000:fructose metabolic process;GO:0033133:positive regulation of glucokinase activity;GO:0006003:fructose 2,6-bisphosphate metabolic process;GO:0006096:glycolytic process;GO:0032024:positive regulation of insulin secretion;	GO:0005737:cytoplasm;	GO:0004331:fructose-2,6-bisphosphate 2-phosphatase activity;GO:0019901:protein kinase binding;GO:0003873:6-phosphofructo-2-kinase activity;GO:0005524:ATP binding;	K19029	;ko00051 Fructose and mannose metabolism;ko01100 Metabolic pathways;ko04152 AMPK signaling pathway;ko04919 Thyroid hormone signaling pathway;
ENSMUSG00000015652	4.68731	-2.09458	0.00585797	0.209355	5	5786317	5799326	-	Steap1	six transmembrane epithelial antigen of the prostate 1 [Source:MGI Symbol%3BAcc:MGI:1917608]	GO:0055072:iron ion homeostasis;GO:0006811:ion transport;GO:0022900:electron transport chain;	GO:0005768:endosome;GO:0016021:integral component of membrane;	GO:0046872:metal ion binding;GO:0016491:oxidoreductase activity;	K14737	;ko04978 Mineral absorption;
ENSMUSG00000004035	4.34797	2.11135	2.85258e-19	2.72269e-16	3	107833650	107839133	-	Gstm7	glutathione S-transferase%2C mu 7 [Source:MGI Symbol%3BAcc:MGI:1915562]	GO:0008152:metabolic process;	GO:0005737:cytoplasm;	GO:0004364:glutathione transferase activity;	K00799	;ko00480 Glutathione metabolism;ko00980 Metabolism of xenobiotics by cytochrome P450;ko00982 Drug metabolism - cytochrome P450;ko00983 Drug metabolism - other enzymes;ko01100 Metabolic pathways;ko01524 Platinum drug resistance;ko04212 Longevity regulating pathway - worm;ko05200 Pathways in cancer;ko05204 Chemical carcinogenesis;ko05225 Hepatocellular carcinoma;ko05418 Fluid shear stress and ather…
ENSMUSG00000042793	4.16738	0.0223642	4.89443e-06	0.0007323	1	134911039	135033014	-	Lgr6	leucine-rich repeat-containing G protein-coupled receptor 6 [Source:MGI Symbol%3BAcc:MGI:2441805]	GO:0007186:G-protein coupled receptor signaling pathway;	GO:0016021:integral component of membrane;GO:0005886:plasma membrane;	GO:0016500:protein-hormone receptor activity;	K08399	;ko04310 Wnt signaling pathway;
ENSMUSG00000052516	3.96669	-1.44143	6.52494e-05	0.00643024	16	73688727	74208713	-	Robo2	roundabout guidance receptor 2 [Source:MGI Symbol%3BAcc:MGI:1890110]	GO:0007156:homophilic cell adhesion via plasma membrane adhesion molecules;GO:0001657:ureteric bud development;GO:0001656:metanephros development;GO:0016199:axon midline choice point recognition;GO:0050925:negative regulation of negative chemotaxis;GO:0050772:positive regulation of axonogenesis;GO:0021891:olfactory bulb interneuron development;GO:0031290:retinal ganglion cell axon guidance;	GO:0016021:integral component of membrane;GO:0009986:cell surface;GO:0030673:axolemma;	GO:0008046:axon guidance receptor activity;GO:0042802:identical protein binding;GO:0046982:protein heterodimerization activity;	K06754	;ko04360 Axon guidance;ko04361 Axon regeneration;
ENSMUSG00000058488	3.96105	-1.44165	0.000577049	0.0365812	5	150876072	150917282	+	Kl	klotho [Source:MGI Symbol%3BAcc:MGI:1101771]	GO:0002526:acute inflammatory response;GO:0005975:carbohydrate metabolic process;GO:0090080:positive regulation of MAPKKK cascade by fibroblast growth factor receptor signaling pathway;GO:0055074:calcium ion homeostasis;GO:0007568:aging;GO:0030501:positive regulation of bone mineralization;GO:0006112:energy reserve metabolic process;	GO:0016021:integral component of membrane;GO:0005576:extracellular region;GO:0005886:plasma membrane;	GO:0004566:beta-glucuronidase activity;GO:0005104:fibroblast growth factor receptor binding;GO:0017134:fibroblast growth factor binding;	K14756	;ko00040 Pentose and glucuronate interconversions;ko00053 Ascorbate and aldarate metabolism;ko01100 Metabolic pathways;ko04211 Longevity regulating pathway;ko04928 Parathyroid hormone synthesis, secretion and action;ko04961 Endocrine and other factor-regulated calcium reabsorption;
ENSMUSG00000116852	3.89602	-1.48547	0.000119276	0.0104478	17	3608099	3610137	+	1700102H20Rik	RIKEN cDNA 1700102H20 gene [Source:MGI Symbol%3BAcc:MGI:1915480]	-	-	-	-	-
ENSMUSG00000102838	3.82342	-1.53071	0.000211105	0.0165298	1	135984919	135987171	+	Gm37014	predicted gene%2C 37014 [Source:MGI Symbol%3BAcc:MGI:5610242]	-	-	-	-	-
ENSMUSG00000034919	3.81324	-0.991079	1.8558e-06	0.000308514	4	106479629	106497386	+	Ttc22	tetratricopeptide repeat domain 22 [Source:MGI Symbol%3BAcc:MGI:3045307]	-	-	-	-	-
ENSMUSG00000063821	3.70932	6.32248	2.46446e-22	3.78973e-19	14	21726605	21764644	-	Dupd1	dual specificity phosphatase and pro isomerase domain containing 1 [Source:MGI Symbol%3BAcc:MGI:3647127]	GO:0035335:peptidyl-tyrosine dephosphorylation;	GO:0005737:cytoplasm;	GO:0004725:protein tyrosine phosphatase activity;GO:0008138:protein tyrosine/serine/threonine phosphatase activity;	K14165	-
ENSMUSG00000034623	3.67824	2.56858	1.07426e-54	1.98234e-50	14	64312887	64327611	-	Prss55	protease%2C serine 55 [Source:MGI Symbol%3BAcc:MGI:1918287]	GO:0006508:proteolysis;	GO:0016021:integral component of membrane;	GO:0004252:serine-type endopeptidase activity;	-	-
ENSMUSG00000071424	3.6746	-1.62633	0.00840743	0.268567	6	63232860	64681307	+	Grid2	glutamate receptor%2C ionotropic%2C delta 2 [Source:MGI Symbol%3BAcc:MGI:95813]	GO:0043523:regulation of neuron apoptotic process;GO:0034613:cellular protein localization;GO:0060134:prepulse inhibition;GO:0010975:regulation of neuron projection development;GO:0060079:regulation of excitatory postsynaptic membrane potential;GO:0035249:synaptic transmission, glutamatergic;	GO:0030288:outer membrane-bounded periplasmic space;GO:0008328:ionotropic glutamate receptor complex;GO:0045211:postsynaptic membrane;GO:0014069:postsynaptic density;GO:0030054:cell junction;	GO:0030165:PDZ domain binding;GO:0004970:ionotropic glutamate receptor activity;GO:0005234:extracellular-glutamate-gated ion channel activity;GO:0097110:scaffold protein binding;	K05207	;ko04080 Neuroactive ligand-receptor interaction;ko04730 Long-term depression;
ENSMUSG00000046337	3.66465	-1.62645	0.000910475	0.0522369	1	36601773	36722264	-	Fam178b	family with sequence similarity 178%2C member B [Source:MGI Symbol%3BAcc:MGI:3026913]	-	-	-	-	-
ENSMUSG00000115480	3.66287	-1.62685	0.00160294	0.0801602	15	8541811	8562278	+	Gm49249	predicted gene%2C 49249 [Source:MGI Symbol%3BAcc:MGI:6118719]	-	-	-	-	-
ENSMUSG00000029205	3.56977	-0.215963	0.000159563	0.0132433	5	66092264	66134669	+	Chrna9	cholinergic receptor%2C nicotinic%2C alpha polypeptide 9 [Source:MGI Symbol%3BAcc:MGI:1202403]	GO:0050910:detection of mechanical stimulus involved in sensory perception of sound;GO:0042472:inner ear morphogenesis;GO:0007204:positive regulation of cytosolic calcium ion concentration;GO:0034220:ion transmembrane transport;GO:0006812:cation transport;	GO:0030054:cell junction;GO:0005892:acetylcholine-gated channel complex;GO:0045211:postsynaptic membrane;	GO:0005262:calcium channel activity;GO:0004889:acetylcholine-activated cation-selective channel activity;GO:0005515:protein binding;	K04810	;ko04080 Neuroactive ligand-receptor interaction;
ENSMUSG00000026077	3.48737	1.66329	6.07364e-22	9.08731e-19	1	39232812	39402317	+	Npas2	neuronal PAS domain protein 2 [Source:MGI Symbol%3BAcc:MGI:109232]	GO:0045475:locomotor rhythm;GO:0042745:circadian sleep/wake cycle;GO:0045944:positive regulation of transcription from RNA polymerase II promoter;GO:0007165:signal transduction;	GO:0005667:transcription factor complex;GO:0005737:cytoplasm;	GO:0004871:signal transducer activity;GO:0051879:Hsp90 protein binding;GO:0003677:DNA binding;GO:0046983:protein dimerization activity;GO:0003700:sequence-specific DNA binding transcription factor activity;	K09026	;ko04710 Circadian rhythm;
ENSMUSG00000086417	3.43578	-1.23841	0.000119775	0.010475	4	116682100	116687800	+	Gm12996	predicted gene 12996 [Source:MGI Symbol%3BAcc:MGI:3650481]	-	-	-	-	-
ENSMUSG00000024670	3.39017	-0.156136	3.39322e-09	9.7836e-07	19	10766705	10807422	-	Cd6	CD6 antigen [Source:MGI Symbol%3BAcc:MGI:103566]	GO:0001934:positive regulation of protein phosphorylation;GO:0007155:cell adhesion;	GO:0009986:cell surface;GO:0016021:integral component of membrane;GO:0044214:spanning component of plasma membrane;	GO:0005044:scavenger receptor activity;GO:0001948:glycoprotein binding;GO:0019901:protein kinase binding;	K06456	;ko04514 Cell adhesion molecules;
ENSMUSG00000032892	3.36874	-1.78499	0.00615312	0.216962	11	68863310	68866011	-	Rangrf	RAN guanine nucleotide release factor [Source:MGI Symbol%3BAcc:MGI:1889073]	GO:0006913:nucleocytoplasmic transport;GO:2000649:regulation of sodium ion transmembrane transporter activity;GO:0042391:regulation of membrane potential;GO:2000010:positive regulation of protein localization to cell surface;GO:0050790:regulation of catalytic activity;GO:0015031:protein transport;	GO:0014704:intercalated disc;GO:0005654:nucleoplasm;GO:0005737:cytoplasm;	GO:0008536:Ran GTPase binding;GO:0044325:ion channel binding;GO:0005085:guanyl-nucleotide exchange factor activity;GO:0017080:sodium channel regulator activity;	-	-
ENSMUSG00000039981	3.35994	-1.78594	0.00382135	0.15374	10	7708234	7746160	+	Zc3h12d	zinc finger CCCH type containing 12D [Source:MGI Symbol%3BAcc:MGI:3045313]	GO:2000134:negative regulation of G1/S transition of mitotic cell cycle;GO:0030308:negative regulation of cell growth;	GO:0005730:nucleolus;GO:0005737:cytoplasm;	GO:0008270:zinc ion binding;GO:0003676:nucleic acid binding;GO:0004519:endonuclease activity;	K18668	-
ENSMUSG00000023067	3.33955	6.50507	3.90529e-20	4.15756e-17	17	29309950	29319701	+	Cdkn1a	cyclin-dependent kinase inhibitor 1A (P21) [Source:MGI Symbol%3BAcc:MGI:104556]	GO:0046685:response to arsenic-containing substance;GO:0009636:response to toxic substance;GO:0048146:positive regulation of fibroblast proliferation;GO:0071479:cellular response to ionizing radiation;GO:0010243:response to organonitrogen compound;GO:0031668:cellular response to extracellular stimulus;GO:2000379:positive regulation of reactive oxygen species metabolic process;GO:0006977:DNA damag…	GO:0000307:cyclin-dependent protein kinase holoenzyme complex;GO:0005829:cytosol;GO:0070557:PCNA-p21 complex;	GO:0004861:cyclin-dependent protein serine/threonine kinase inhibitor activity;GO:0046872:metal ion binding;GO:0019912:cyclin-dependent protein kinase activating kinase activity;GO:0032403:protein complex binding;GO:0030332:cyclin binding;	K06625	;ko01522 Endocrine resistance;ko01524 Platinum drug resistance;ko04012 ErbB signaling pathway;ko04066 HIF-1 signaling pathway;ko04068 FoxO signaling pathway;ko04110 Cell cycle;ko04115 p53 signaling pathway;ko04151 PI3K-Akt signaling pathway;ko04218 Cellular senescence;ko04630 JAK-STAT signaling pathway;ko04921 Oxytocin signaling pathway;ko04928 Parathyroid hormone synthesis, secretion and action;…
ENSMUSG00000034706	3.31813	-1.31582	0.000154884	0.012979	11	114618234	114648715	+	Dnai2	dynein axonemal intermediate chain 2 [Source:MGI Symbol%3BAcc:MGI:2685574]	GO:0042384:cilium assembly;	GO:0005858:axonemal dynein complex;GO:0005874:microtubule;	GO:0003777:microtubule motor activity;	K11143	;ko05014 Amyotrophic lateral sclerosis;ko05016 Huntington disease;ko05022 Pathways of neurodegeneration - multiple diseases;
ENSMUSG00000110498	3.31658	-1.31605	0.000203271	0.0159842	8	127565983	127578223	+	A630001O12Rik	RIKEN cDNA A630001O12 gene [Source:MGI Symbol%3BAcc:MGI:3041181]	-	-	-	-	-
ENSMUSG00000015962	3.31182	-0.959239	4.27325e-05	0.00458455	1	177557380	177580890	+	1700016C15Rik	RIKEN cDNA 1700016C15 gene [Source:MGI Symbol%3BAcc:MGI:1916678]	-	-	-	-	-
ENSMUSG00000040528	3.3094	-1.31655	0.000842879	0.0493766	11	106642052	106659620	+	Milr1	mast cell immunoglobulin like receptor 1 [Source:MGI Symbol%3BAcc:MGI:2685731]	GO:0033004:negative regulation of mast cell activation;GO:0043303:mast cell degranulation;	GO:0005887:integral component of plasma membrane;GO:0005576:extracellular region;	GO:0005515:protein binding;	K09228;K02333	-
ENSMUSG00000026833	3.29907	4.08296	1.44678e-67	4.00462e-63	2	28083004	28120748	+	Olfm1	olfactomedin 1 [Source:MGI Symbol%3BAcc:MGI:1860437]	GO:0007275:multicellular organismal development;GO:0051259:protein oligomerization;	GO:0005615:extracellular space;GO:0032281:alpha-amino-3-hydroxy-5-methyl-4-isoxazolepropionic acid selective glutamate receptor complex;GO:0030054:cell junction;GO:0045202:synapse;	GO:0005515:protein binding;	-	-
ENSMUSG00000103640	3.26751	-1.35422	0.000445874	0.029919	1	192723281	192724713	-	Gm31406	predicted gene%2C 31406 [Source:MGI Symbol%3BAcc:MGI:5590565]	-	-	-	-	-
ENSMUSG00000083595	3.25051	-1.84222	0.00554968	0.202121	X	105684987	105686340	-	Gm9200	predicted gene 9200 [Source:MGI Symbol%3BAcc:MGI:3779839]	-	-	-	-	-
ENSMUSG00000040570	3.24936	-1.84241	0.00591797	0.211164	5	8540334	8672952	-	Rundc3b	RUN domain containing 3B [Source:MGI Symbol%3BAcc:MGI:2685286]	-	-	-	K05659	;ko02010 ABC transporters;ko04976 Bile secretion;
ENSMUSG00000098120	3.24419	-1.84315	0.0067032	0.229772	8	106350968	106364117	-	Gm5914	predicted gene 5914 [Source:MGI Symbol%3BAcc:MGI:3779534]	-	-	-	-	-
ENSMUSG00000068614	3.22638	8.54407	5.34618e-15	3.69949e-12	2	113877763	113884029	-	Actc1	actin%2C alpha%2C cardiac muscle 1 [Source:MGI Symbol%3BAcc:MGI:87905]	GO:0060048:cardiac muscle contraction;GO:0055003:cardiac myofibril assembly;GO:0006915:apoptotic process;GO:0030240:skeletal muscle thin filament assembly;GO:0055008:cardiac muscle tissue morphogenesis;GO:0033275:actin-myosin filament sliding;	GO:0005856:cytoskeleton;GO:0005737:cytoplasm;GO:0042643:actomyosin, actin portion;GO:0031674:I band;GO:0070062:extracellular exosome;	GO:0005524:ATP binding;GO:0017022:myosin binding;GO:0016887:ATPase activity;	K12314	;ko04260 Cardiac muscle contraction;ko04261 Adrenergic signaling in cardiomyocytes;ko05410 Hypertrophic cardiomyopathy;ko05414 Dilated cardiomyopathy;
ENSMUSG00000055333	3.17021	-1.05628	8.30921e-05	0.00780967	11	55141435	55227390	-	Fat2	FAT atypical cadherin 2 [Source:MGI Symbol%3BAcc:MGI:2685369]	GO:0007156:homophilic cell adhesion via plasma membrane adhesion molecules;GO:0010631:epithelial cell migration;	GO:0005886:plasma membrane;GO:0005913:cell-cell adherens junction;GO:0016021:integral component of membrane;GO:0005634:nucleus;	GO:0005509:calcium ion binding;	K16506	-
ENSMUSG00000117447	3.15832	-1.05844	1.69466e-05	0.00210347	18	13263732	13264618	-	Gm5240	predicted gene 5240 [Source:MGI Symbol%3BAcc:MGI:3645528]	-	-	-	-	-
ENSMUSG00000033581	3.14102	2.93263	5.76224e-31	1.51901e-27	16	21877759	21982049	-	Igf2bp2	insulin-like growth factor 2 mRNA binding protein 2 [Source:MGI Symbol%3BAcc:MGI:1890358]	GO:0006417:regulation of translation;	GO:0005737:cytoplasm;GO:0044430:cytoskeletal part;GO:0005634:nucleus;	GO:0003730:mRNA 3'-UTR binding;GO:0048027:mRNA 5'-UTR binding;GO:0000166:nucleotide binding;	K17392	-
ENSMUSG00000113665	3.12787	-1.90143	0.00952247	0.29062	13	63400838	63403378	-	Gm47603	predicted gene%2C 47603 [Source:MGI Symbol%3BAcc:MGI:6096658]	-	-	-	-	-
ENSMUSG00000017499	3.11456	-1.4409	0.00064402	0.0400588	11	98798627	98814766	+	Cdc6	cell division cycle 6 [Source:MGI Symbol%3BAcc:MGI:1345150]	GO:0051984:positive regulation of chromosome segregation;GO:0006260:DNA replication;	GO:0000922:spindle pole;GO:0005737:cytoplasm;GO:0051233:spindle midzone;GO:0005634:nucleus;	GO:0017111:nucleoside-triphosphatase activity;GO:0019900:kinase binding;GO:0005524:ATP binding;GO:0003682:chromatin binding;	K02213	;ko04110 Cell cycle;ko04111 Cell cycle - yeast;ko04113 Meiosis - yeast;
ENSMUSG00000090307	3.05052	1.73256	7.43315e-15	5.01819e-12	17	43899231	43903333	-	1700071M16Rik	RIKEN cDNA 1700071M16 gene [Source:MGI Symbol%3BAcc:MGI:1920754]	-	-	-	-	-
ENSMUSG00000024939	3.04086	-1.48482	0.000733006	0.0443966	19	5778115	5779681	-	Fam89b	family with sequence similarity 89%2C member B [Source:MGI Symbol%3BAcc:MGI:106595]	-	-	-	-	-
ENSMUSG00000117721	3.01833	1.13669	9.21083e-15	5.93878e-12	18	65523405	65526102	+	Gm50221	predicted gene%2C 50221 [Source:MGI Symbol%3BAcc:MGI:6303016]	-	-	-	-	-
ENSMUSG00000062151	2.97635	1.68026	2.7452e-07	5.52624e-05	9	73386704	73876248	-	Unc13c	unc-13 homolog C [Source:MGI Symbol%3BAcc:MGI:2149021]	GO:0035556:intracellular signal transduction;GO:0007268:synaptic transmission;GO:0006887:exocytosis;GO:0046928:regulation of neurotransmitter secretion;	GO:0005737:cytoplasm;GO:0030054:cell junction;GO:0005886:plasma membrane;GO:0045202:synapse;GO:0042734:presynaptic membrane;	GO:0046872:metal ion binding;GO:0001566:non-kinase phorbol ester receptor activity;GO:0019992:diacylglycerol binding;	K15293	;ko04721 Synaptic vesicle cycle;
ENSMUSG00000037139	2.97472	6.12492	9.95491e-36	3.67396e-32	4	135487026	135542875	+	Myom3	myomesin family%2C member 3 [Source:MGI Symbol%3BAcc:MGI:2685280]	-	GO:0031430:M band;	GO:0042803:protein homodimerization activity;	-	-
ENSMUSG00000076617	2.96163	6.35851	1.31301e-28	3.02863e-25	12	113382178	113386350	-	Ighm	immunoglobulin heavy constant mu [Source:MGI Symbol%3BAcc:MGI:96448]	-	-	-	-	-
ENSMUSG00000092354	2.95245	-1.53224	0.00185346	0.0895338	5	101985282	101994276	+	Gm20548	predicted gene 20548 [Source:MGI Symbol%3BAcc:MGI:5142013]	-	-	-	-	-
ENSMUSG00000019933	2.90237	5.37615	2.01466e-48	2.23059e-44	10	70040494	70055541	+	Mrln	myoregulin [Source:MGI Symbol%3BAcc:MGI:1916813]	-	-	-	-	-
ENSMUSG00000102813	2.88577	0.884917	4.65379e-08	1.08247e-05	4	150152996	150155454	+	Gm37795	predicted gene%2C 37795 [Source:MGI Symbol%3BAcc:MGI:5611023]	-	-	-	-	-
ENSMUSG00000061186	2.87073	-1.57892	0.00256394	0.116057	2	10375321	10600064	+	Sfmbt2	Scm-like with four mbt domains 2 [Source:MGI Symbol%3BAcc:MGI:2447794]	GO:0006355:regulation of transcription, DNA-templated;	GO:0005634:nucleus;	-	-	-
ENSMUSG00000086845	2.84521	-0.572601	0.000174741	0.0142257	4	137163890	137165706	-	Gm13010	predicted gene 13010 [Source:MGI Symbol%3BAcc:MGI:3651180]	-	-	-	-	-
ENSMUSG00000085105	2.8206	-1.27476	0.000326152	0.0233275	7	33933802	33939632	+	Gm12758	predicted gene 12758 [Source:MGI Symbol%3BAcc:MGI:3702543]	-	-	-	-	-
ENSMUSG00000118132	2.78559	-1.62706	0.00347815	0.143584	19	4049548	4050542	-	4833408A19Rik	RIKEN cDNA 4833408A19 gene [Source:MGI Symbol%3BAcc:MGI:1921038]	-	-	-	-	-
ENSMUSG00000109394	2.77506	-1.62889	0.00473243	0.180305	7	61354267	61578438	-	A230057D06Rik	RIKEN cDNA A230057D06 gene [Source:MGI Symbol%3BAcc:MGI:2442922]	-	-	-	-	-
ENSMUSG00000108703	2.77269	-1.62909	0.00565881	0.20461	7	23811879	23816025	-	Gm44793	predicted gene 44793 [Source:MGI Symbol%3BAcc:MGI:5753369]	-	-	-	-	-
ENSMUSG00000045871	2.77263	-1.62878	0.00940823	0.288847	14	110986012	110992581	-	Slitrk6	SLIT and NTRK-like family%2C member 6 [Source:MGI Symbol%3BAcc:MGI:2443198]	GO:0007409:axonogenesis;	GO:0016021:integral component of membrane;	-	-	-
ENSMUSG00000030353	2.74134	4.47439	1.21444e-35	4.2019e-32	6	128201251	128277786	-	Tead4	TEA domain family member 4 [Source:MGI Symbol%3BAcc:MGI:106907]	GO:0007566:embryo implantation;GO:0045944:positive regulation of transcription from RNA polymerase II promoter;GO:0001830:trophectodermal cell fate commitment;GO:0035329:hippo signaling;GO:0001708:cell fate specification;	GO:0005667:transcription factor complex;	GO:0003677:DNA binding;GO:0003700:sequence-specific DNA binding transcription factor activity;	K09448	;ko04011 MAPK signaling pathway - yeast;ko04390 Hippo signaling pathway;ko04391 Hippo signaling pathway - fly;ko04392 Hippo signaling pathway - multiple species;
ENSMUSG00000087266	2.73007	-1.0593	0.000234348	0.0177716	8	68409421	68430703	+	Gm15991	predicted gene 15991 [Source:MGI Symbol%3BAcc:MGI:3801813]	-	-	-	-	-
ENSMUSG00000074486	2.72413	-0.84019	1.61481e-05	0.00203168	3	88285043	88286006	-	Bglap2	bone gamma-carboxyglutamate protein 2 [Source:MGI Symbol%3BAcc:MGI:88157]	GO:0044242:cellular lipid catabolic process;GO:0044342:type B pancreatic cell proliferation;GO:0032869:cellular response to insulin stimulus;GO:0042593:glucose homeostasis;GO:0031016:pancreas development;GO:0030500:regulation of bone mineralization;GO:0032024:positive regulation of insulin secretion;	GO:0005615:extracellular space;GO:0005737:cytoplasm;	GO:0005509:calcium ion binding;GO:0046848:hydroxyapatite binding;	-	-
ENSMUSG00000106963	2.72236	-0.840688	2.69374e-05	0.00308742	5	150930911	150932766	-	Gm8675	predicted gene 8675 [Source:MGI Symbol%3BAcc:MGI:3646578]	-	-	-	-	-
ENSMUSG00000057836	2.70959	-0.332191	0.000250926	0.0188737	X	72129899	72140701	-	Xlr3a	X-linked lymphocyte-regulated 3A [Source:MGI Symbol%3BAcc:MGI:109506]	-	-	-	-	-
ENSMUSG00000117050	2.69533	0.663014	0.000265688	0.019876	17	29312390	29313435	-	1700023B13Rik	RIKEN cDNA 1700023B13 gene [Source:MGI Symbol%3BAcc:MGI:1920529]	-	-	-	-	-
ENSMUSG00000029120	2.69502	-0.67363	0.000132986	0.0114815	5	37025857	37112422	+	Ppp2r2c	protein phosphatase 2%2C regulatory subunit B%2C gamma [Source:MGI Symbol%3BAcc:MGI:2442660]	GO:0007165:signal transduction;	GO:0000159:protein phosphatase type 2A complex;	GO:0008601:protein phosphatase type 2A regulator activity;	K04354	;ko03015 mRNA surveillance pathway;ko04071 Sphingolipid signaling pathway;ko04111 Cell cycle - yeast;ko04151 PI3K-Akt signaling pathway;ko04152 AMPK signaling pathway;ko04261 Adrenergic signaling in cardiomyocytes;ko04390 Hippo signaling pathway;ko04391 Hippo signaling pathway - fly;ko04530 Tight junction;ko04728 Dopaminergic synapse;ko05142 Chagas disease;ko05160 Hepatitis C;ko05165 Human papill…
ENSMUSG00000110690	2.68769	-1.67796	0.00857467	0.27277	8	84326642	84327329	+	Gm18001	predicted gene%2C 18001 [Source:MGI Symbol%3BAcc:MGI:5010186]	-	-	-	-	-
ENSMUSG00000109754	2.68415	-1.35563	0.00105602	0.058402	8	86457445	86491724	+	Gm39214	predicted gene%2C 39214 [Source:MGI Symbol%3BAcc:MGI:5622099]	-	-	-	-	-
ENSMUSG00000108466	2.68339	-1.67863	0.00924019	0.285929	6	71808069	71808694	-	Gm44771	predicted gene 44771 [Source:MGI Symbol%3BAcc:MGI:5753347]	-	-	-	-	-
ENSMUSG00000087526	2.68134	-1.35616	0.00115226	0.0625215	16	13172238	13286619	-	Gm15738	predicted gene 15738 [Source:MGI Symbol%3BAcc:MGI:3783180]	-	-	-	-	-
ENSMUSG00000113216	2.65894	1.07091	1.74379e-16	1.35964e-13	13	28578436	28604049	-	Gm40841	predicted gene%2C 40841 [Source:MGI Symbol%3BAcc:MGI:5623726]	-	-	-	-	-
ENSMUSG00000078963	2.64985	1.2653	1.00363e-10	3.88532e-08	18	80272973	80290317	-	Hsbp1l1	heat shock factor binding protein 1-like 1 [Source:MGI Symbol%3BAcc:MGI:1913505]	-	-	-	-	-
ENSMUSG00000085211	2.64538	0.622639	1.57687e-11	6.7149e-09	10	7655949	7657121	+	B430219N15Rik	RIKEN cDNA B430219N15 gene [Source:MGI Symbol%3BAcc:MGI:3697426]	-	-	-	-	-
ENSMUSG00000085272	2.63335	-0.899822	5.58728e-05	0.00571452	7	4968259	4974167	-	Sbk3	SH3 domain binding kinase family%2C member 3 [Source:MGI Symbol%3BAcc:MGI:2685924]	-	-	GO:0000166:nucleotide binding;	K08858	-
ENSMUSG00000039798	2.63232	-1.12612	0.000695413	0.0425856	2	29758735	29760329	-	2600006K01Rik	RIKEN cDNA 2600006K01 gene [Source:MGI Symbol%3BAcc:MGI:1917569]	-	-	-	-	-
ENSMUSG00000043085	2.5581	-1.16471	0.00126446	0.0674367	4	141340687	141345944	-	Tmem82	transmembrane protein 82 [Source:MGI Symbol%3BAcc:MGI:2384869]	-	GO:0016021:integral component of membrane;GO:0016020:membrane;	-	-	-
ENSMUSG00000050623	2.52903	-1.44193	0.00383699	0.154145	19	6899739	6902748	-	Catsperz	cation channel sperm associated auxiliary subunit zeta [Source:MGI Symbol%3BAcc:MGI:1914327]	GO:0030154:cell differentiation;GO:0007283:spermatogenesis;	-	-	K08552	-
ENSMUSG00000037946	2.51379	0.0100033	5.06932e-09	1.42453e-06	13	49415030	49473787	-	Fgd3	FYVE%2C RhoGEF and PH domain containing 3 [Source:MGI Symbol%3BAcc:MGI:1353657]	GO:0046847:filopodium assembly;GO:0035023:regulation of Rho protein signal transduction;	GO:0005737:cytoplasm;GO:0005856:cytoskeleton;	GO:0046872:metal ion binding;GO:0005089:Rho guanyl-nucleotide exchange factor activity;GO:0005543:phospholipid binding;	K05722	;ko04810 Regulation of actin cytoskeleton;
ENSMUSG00000027861	2.49405	6.24315	2.83111e-47	2.61212e-43	3	101993731	102053830	+	Casq2	calsequestrin 2 [Source:MGI Symbol%3BAcc:MGI:1309469]	GO:0002027:regulation of heart rate;GO:1901017:negative regulation of potassium ion transmembrane transporter activity;GO:0060315:negative regulation of ryanodine-sensitive calcium-release channel activity;GO:0060306:regulation of membrane repolarization;GO:0071313:cellular response to caffeine;GO:0051258:protein polymerization;GO:0086029:Purkinje myocyte to ventricular cardiac muscle cell signal…	GO:0014701:junctional sarcoplasmic reticulum membrane;GO:0033018:sarcoplasmic reticulum lumen;GO:0030018:Z disc;GO:0005891:voltage-gated calcium channel complex;	GO:0005509:calcium ion binding;GO:0042803:protein homodimerization activity;GO:0005080:protein kinase C binding;	-	-
ENSMUSG00000102722	2.45803	-1.48518	0.00926994	0.28637	1	134382230	134383211	-	Gm37935	predicted gene%2C 37935 [Source:MGI Symbol%3BAcc:MGI:5611163]	-	-	-	-	-
ENSMUSG00000045288	2.45479	-0.253431	1.62675e-07	3.41117e-05	11	115206018	115212867	-	Ush1g	USH1 protein network component sans [Source:MGI Symbol%3BAcc:MGI:2450757]	GO:0045494:photoreceptor cell maintenance;GO:0042472:inner ear morphogenesis;GO:0007605:sensory perception of sound;GO:0050957:equilibrioception;GO:0060113:inner ear receptor cell differentiation;	GO:0005737:cytoplasm;GO:0005886:plasma membrane;GO:0015629:actin cytoskeleton;	GO:0042803:protein homodimerization activity;	-	-
ENSMUSG00000089776	2.45212	-1.4857	0.00579619	0.207684	8	120762933	120772026	-	Gm15684	predicted gene 15684 [Source:MGI Symbol%3BAcc:MGI:3783126]	-	-	-	-	-
ENSMUSG00000040204	2.44634	-1.23685	0.00151816	0.0774596	9	65797519	65810548	+	Pclaf	PCNA clamp associated factor [Source:MGI Symbol%3BAcc:MGI:1915276]	GO:0009411:response to UV;GO:0051726:regulation of cell cycle;GO:0006260:DNA replication;GO:0051297:centrosome organization;GO:0019985:translesion synthesis;	GO:0048471:perinuclear region of cytoplasm;GO:0005634:nucleus;	GO:0003682:chromatin binding;	-	-
ENSMUSG00000030911	2.43838	-1.02531	0.000229921	0.0175804	7	119725995	119744514	-	Zp2	zona pellucida glycoprotein 2 [Source:MGI Symbol%3BAcc:MGI:99214]	GO:0060468:prevention of polyspermy;GO:0006828:manganese ion transport;GO:0007339:binding of sperm to zona pellucida;GO:0060046:regulation of acrosome reaction;GO:0006886:intracellular protein transport;	GO:0030141:secretory granule;GO:0005771:multivesicular body;GO:0016021:integral component of membrane;GO:0005578:proteinaceous extracellular matrix;GO:0005794:Golgi apparatus;GO:0005783:endoplasmic reticulum;GO:0005886:plasma membrane;	GO:0032190:acrosin binding;	-	-
ENSMUSG00000034317	2.4348	-0.675916	0.000287163	0.0210557	3	68942621	68952088	-	Trim59	tripartite motif-containing 59 [Source:MGI Symbol%3BAcc:MGI:1914199]	GO:0043124:negative regulation of I-kappaB kinase/NF-kappaB signaling;	GO:0016021:integral component of membrane;GO:0005783:endoplasmic reticulum;	GO:0005515:protein binding;GO:0004842:ubiquitin-protein transferase activity;GO:0008270:zinc ion binding;	K12028	-
ENSMUSG00000032487	2.40249	-0.700561	0.000214819	0.0167259	1	149975782	149983978	+	Ptgs2	prostaglandin-endoperoxide synthase 2 [Source:MGI Symbol%3BAcc:MGI:97798]	GO:0043065:positive regulation of apoptotic process;GO:0042640:anagen;GO:0045986:negative regulation of smooth muscle contraction;GO:0031622:positive regulation of fever generation;GO:0030282:bone mineralization;GO:0045429:positive regulation of nitric oxide biosynthetic process;GO:0042346:positive regulation of NF-kappaB import into nucleus;GO:0090271:positive regulation of fibroblast growth fac…	GO:0043005:neuron projection;GO:0005901:caveola;GO:0005783:endoplasmic reticulum;GO:0043234:protein complex;GO:0005634:nucleus;	GO:0004601:peroxidase activity;GO:0042803:protein homodimerization activity;GO:0008289:lipid binding;GO:0046872:metal ion binding;GO:0020037:heme binding;GO:0004666:prostaglandin-endoperoxide synthase activity;GO:0016702:oxidoreductase activity, acting on single donors with incorporation of molecular oxygen, incorporation of two atoms of oxygen;GO:0019899:enzyme binding;	K11987	;ko00590 Arachidonic acid metabolism;ko01100 Metabolic pathways;ko04064 NF-kappa B signaling pathway;ko04370 VEGF signaling pathway;ko04625 C-type lectin receptor signaling pathway;ko04657 IL-17 signaling pathway;ko04668 TNF signaling pathway;ko04723 Retrograde endocannabinoid signaling;ko04726 Serotonergic synapse;ko04913 Ovarian steroidogenesis;ko04921 Oxytocin signaling pathway;ko04923 Regulat…
ENSMUSG00000049119	2.36936	2.87868	6.85829e-32	1.89834e-28	4	5644090	6108223	+	Fam110b	family with sequence similarity 110%2C member B [Source:MGI Symbol%3BAcc:MGI:1916593]	-	GO:0005856:cytoskeleton;GO:0005737:cytoplasm;GO:0005815:microtubule organizing center;GO:0005739:mitochondrion;GO:0005634:nucleus;	-	-	-
ENSMUSG00000103662	2.36883	-1.53115	0.00517187	0.192598	2	169465976	169470238	-	Gm34294	predicted gene%2C 34294 [Source:MGI Symbol%3BAcc:MGI:5593453]	-	-	-	-	-
ENSMUSG00000021983	2.34288	2.08407	4.0454e-13	2.13285e-10	14	59875989	60434628	-	Atp8a2	ATPase%2C aminophospholipid transporter-like%2C class I%2C type 8A%2C member 2 [Source:MGI Symbol%3BAcc:MGI:1354710]	GO:0003011:involuntary skeletal muscle contraction;GO:0042755:eating behavior;GO:0015914:phospholipid transport;GO:0043588:skin development;GO:0007409:axonogenesis;GO:0007568:aging;GO:0050884:neuromuscular process controlling posture;GO:0006812:cation transport;GO:0040018:positive regulation of multicellular organism growth;GO:0031175:neuron projection development;	GO:0016021:integral component of membrane;	GO:0019829:cation-transporting ATPase activity;GO:0005524:ATP binding;GO:0000287:magnesium ion binding;GO:0004012:phospholipid-translocating ATPase activity;	K14802	-
ENSMUSG00000044279	2.29792	-1.31691	0.00972506	0.294674	17	57366105	57372918	+	Crb3	crumbs family member 3 [Source:MGI Symbol%3BAcc:MGI:2670904]	GO:0045216:cell-cell junction organization;GO:0045198:establishment of epithelial cell apical/basal polarity;GO:0072659:protein localization to plasma membrane;	GO:0005923:bicellular tight junction;GO:0016324:apical plasma membrane;GO:0043234:protein complex;GO:0016021:integral component of membrane;	GO:0017124:SH3 domain binding;	K06090	;ko04530 Tight junction;ko05165 Human papillomavirus infection;
ENSMUSG00000037705	2.25938	2.2979	7.37946e-23	1.23794e-19	9	42240915	42311225	-	Tecta	tectorin alpha [Source:MGI Symbol%3BAcc:MGI:109575]	GO:0007160:cell-matrix adhesion;	GO:0005578:proteinaceous extracellular matrix;	GO:0005201:extracellular matrix structural constituent;	K18273	-
ENSMUSG00000086119	2.23896	-0.528219	0.000219938	0.0170485	9	118719143	118755523	-	Gm2415	predicted gene 2415 [Source:MGI Symbol%3BAcc:MGI:3780582]	-	-	-	-	-
ENSMUSG00000031385	2.23659	1.06469	5.23058e-05	0.00541233	X	72800696	72816120	+	Plxnb3	plexin B3 [Source:MGI Symbol%3BAcc:MGI:2154240]	GO:0007165:signal transduction;GO:0007399:nervous system development;	GO:0016021:integral component of membrane;GO:0005622:intracellular;GO:0005886:plasma membrane;	GO:0004872:receptor activity;	K06821	;ko04360 Axon guidance;
ENSMUSG00000038859	2.23654	0.934284	5.54765e-11	2.20944e-08	5	144201336	144294922	-	Baiap2l1	BAI1-associated protein 2-like 1 [Source:MGI Symbol%3BAcc:MGI:1914148]	GO:2000251:positive regulation of actin cytoskeleton reorganization;GO:0009617:response to bacterium;GO:0046847:filopodium assembly;GO:0007165:signal transduction;GO:0030838:positive regulation of actin filament polymerization;	GO:0005829:cytosol;GO:0030054:cell junction;GO:0005730:nucleolus;GO:0015629:actin cytoskeleton;GO:0005886:plasma membrane;	GO:0070064:proline-rich region binding;GO:0003779:actin binding;GO:0008093:cytoskeletal adaptor activity;GO:0017124:SH3 domain binding;	-	-
ENSMUSG00000043456	2.23524	-1.3565	0.00495189	0.186476	7	37017449	37473066	-	Zfp536	zinc finger protein 536 [Source:MGI Symbol%3BAcc:MGI:1926102]	GO:0048387:negative regulation of retinoic acid receptor signaling pathway;GO:0006355:regulation of transcription, DNA-templated;GO:0045665:negative regulation of neuron differentiation;	GO:0005634:nucleus;	GO:0008270:zinc ion binding;GO:0044323:retinoic acid-responsive element binding;	-	-
ENSMUSG00000027577	2.22846	0.571606	1.53531e-05	0.00194938	2	180660173	180685339	-	Chrna4	cholinergic receptor%2C nicotinic%2C alpha polypeptide 4 [Source:MGI Symbol%3BAcc:MGI:87888]	GO:0007585:respiratory gaseous exchange;GO:0051291:protein heterooligomerization;GO:0007626:locomotory behavior;GO:0001508:action potential;GO:0035095:behavioral response to nicotine;GO:0006816:calcium ion transport;GO:0060080:regulation of inhibitory postsynaptic membrane potential;GO:0050890:cognition;GO:0051899:membrane depolarization;GO:0001666:response to hypoxia;GO:0007165:signal transducti…	GO:0045211:postsynaptic membrane;GO:0030425:dendrite;GO:0043025:neuronal cell body;GO:0009897:external side of plasma membrane;GO:0030054:cell junction;GO:0005892:acetylcholine-gated channel complex;	GO:0042166:acetylcholine binding;GO:0005515:protein binding;GO:0008144:drug binding;GO:0015464:acetylcholine receptor activity;GO:0004889:acetylcholine-activated cation-selective channel activity;	K04806	;ko04080 Neuroactive ligand-receptor interaction;ko04725 Cholinergic synapse;ko05033 Nicotine addiction;
ENSMUSG00000086855	2.20936	-1.16363	0.0014387	0.0740196	6	31349830	31360812	+	Gm13844	predicted gene 13844 [Source:MGI Symbol%3BAcc:MGI:3651305]	-	-	-	-	-
ENSMUSG00000035745	2.2082	-1.16369	0.00398332	0.157622	10	79806549	79813024	+	Grin3b	glutamate receptor%2C ionotropic%2C NMDA3B [Source:MGI Symbol%3BAcc:MGI:2150393]	GO:0051924:regulation of calcium ion transport;GO:0035235:ionotropic glutamate receptor signaling pathway;GO:0007268:synaptic transmission;GO:0051205:protein insertion into membrane;	GO:0030054:cell junction;GO:0030288:outer membrane-bounded periplasmic space;GO:0017146:N-methyl-D-aspartate selective glutamate receptor complex;GO:0045211:postsynaptic membrane;GO:0043025:neuronal cell body;	GO:0005234:extracellular-glutamate-gated ion channel activity;GO:0004970:ionotropic glutamate receptor activity;GO:0030594:neurotransmitter receptor activity;GO:0016594:glycine binding;GO:0005262:calcium channel activity;GO:0042165:neurotransmitter binding;	K05214	;ko04024 cAMP signaling pathway;ko04080 Neuroactive ligand-receptor interaction;ko04724 Glutamatergic synapse;ko05017 Spinocerebellar ataxia;ko05020 Prion disease;ko05030 Cocaine addiction;ko05031 Amphetamine addiction;ko05033 Nicotine addiction;ko05034 Alcoholism;
ENSMUSG00000028125	2.19696	0.285772	1.52782e-05	0.00194433	3	121838092	121973772	+	Abca4	ATP-binding cassette%2C sub-family A (ABC1)%2C member 4 [Source:MGI Symbol%3BAcc:MGI:109424]	-	-	-	K05644	;ko02010 ABC transporters;
ENSMUSG00000118163	2.1887	1.71876	9.66045e-14	5.6294e-11	18	65482228	65501895	+	Gm41757	predicted gene%2C 41757 [Source:MGI Symbol%3BAcc:MGI:5624642]	-	-	-	-	-
ENSMUSG00000025172	2.16526	6.85094	6.66013e-14	4.05163e-11	19	42024439	42033549	+	Ankrd2	ankyrin repeat domain 2 (stretch responsive muscle) [Source:MGI Symbol%3BAcc:MGI:1861447]	GO:0035914:skeletal muscle cell differentiation;	GO:0005634:nucleus;GO:0031674:I band;	GO:0031432:titin binding;	-	-
ENSMUSG00000020914	2.15701	-1.3988	0.00943549	0.288994	11	98883769	98915015	-	Top2a	topoisomerase (DNA) II alpha [Source:MGI Symbol%3BAcc:MGI:98790]	GO:0043065:positive regulation of apoptotic process;GO:0006261:DNA-dependent DNA replication;GO:0000712:resolution of meiotic recombination intermediates;GO:0006266:DNA ligation;GO:0000819:sister chromatid segregation;GO:0006312:mitotic recombination;GO:0044774:mitotic DNA integrity checkpoint;GO:0040016:embryonic cleavage;GO:0045944:positive regulation of transcription from RNA polymerase II pro…	GO:0005654:nucleoplasm;GO:0009330:DNA topoisomerase complex (ATP-hydrolyzing);GO:0005730:nucleolus;GO:0000795:synaptonemal complex;	GO:0043130:ubiquitin binding;GO:0005080:protein kinase C binding;GO:0042803:protein homodimerization activity;GO:0008022:protein C-terminus binding;GO:0000287:magnesium ion binding;GO:0008144:drug binding;GO:0043566:structure-specific DNA binding;GO:0005524:ATP binding;GO:0003682:chromatin binding;GO:0046982:protein heterodimerization activity;GO:0043565:sequence-specific DNA binding;GO:0008301:D…	K03164	;ko01524 Platinum drug resistance;
ENSMUSG00000098127	2.14764	-1.19989	0.00266424	0.119039	9	115009472	115015126	-	Gm4665	predicted gene 4665 [Source:MGI Symbol%3BAcc:MGI:3782847]	-	-	-	-	-
ENSMUSG00000111088	2.1436	-1.20091	0.00380935	0.153456	9	44289930	44290747	-	9430081H08Rik	RIKEN cDNA 9430081H08 gene [Source:MGI Symbol%3BAcc:MGI:1924680]	-	-	-	-	-
ENSMUSG00000116295	2.12452	-0.601302	0.000653441	0.0405536	15	97054910	97065125	-	Gm32885	predicted gene%2C 32885 [Source:MGI Symbol%3BAcc:MGI:5592044]	-	-	-	-	-
ENSMUSG00000022546	2.11344	5.12157	1.17357e-21	1.66584e-18	15	76579916	76583886	+	Gpt	glutamic pyruvic transaminase%2C soluble [Source:MGI Symbol%3BAcc:MGI:95802]	GO:0042853:L-alanine catabolic process;GO:0006047:UDP-N-acetylglucosamine metabolic process;GO:0019408:dolichol biosynthetic process;GO:0006488:dolichol-linked oligosaccharide biosynthetic process;GO:0006487:protein N-linked glycosylation;	GO:0016021:integral component of membrane;GO:0005789:endoplasmic reticulum membrane;	GO:0008963:phospho-N-acetylmuramoyl-pentapeptide-transferase activity;GO:0003976:UDP-N-acetylglucosamine-lysosomal-enzyme N-acetylglucosaminephosphotransferase activity;GO:0004021:L-alanine:2-oxoglutarate aminotransferase activity;GO:0003975:UDP-N-acetylglucosamine-dolichyl-phosphate N-acetylglucosaminephosphotransferase activity;GO:0030170:pyridoxal phosphate binding;GO:0016757:transferase activ…	K00814	;ko00220 Arginine biosynthesis;ko00250 Alanine, aspartate and glutamate metabolism;ko00710 Carbon fixation in photosynthetic organisms;ko01100 Metabolic pathways;ko01120 Microbial metabolism in diverse environments;ko01200 Carbon metabolism;ko01210 2-Oxocarboxylic acid metabolism;ko01230 Biosynthesis of amino acids;
ENSMUSG00000009075	2.08978	0.461937	2.23075e-08	5.44018e-06	11	4686892	4696778	-	Cabp7	calcium binding protein 7 [Source:MGI Symbol%3BAcc:MGI:2183437]	-	GO:0016021:integral component of membrane;GO:0005794:Golgi apparatus;GO:0032588:trans-Golgi network membrane;GO:0005886:plasma membrane;	GO:0005509:calcium ion binding;	K13152	-
ENSMUSG00000085735	2.0827	-1.23725	0.0039899	0.157769	2	69716072	69718499	+	Mettl5os	methyltransferase like 5%2C opposite strand [Source:MGI Symbol%3BAcc:MGI:1922537]	-	-	-	-	-
ENSMUSG00000062372	2.08242	-0.757114	0.00102163	0.0570356	5	30524406	30619276	-	Otof	otoferlin [Source:MGI Symbol%3BAcc:MGI:1891247]	GO:0016079:synaptic vesicle exocytosis;GO:0007605:sensory perception of sound;	GO:0030054:cell junction;GO:0016021:integral component of membrane;GO:0030672:synaptic vesicle membrane;GO:0016323:basolateral plasma membrane;GO:0005789:endoplasmic reticulum membrane;GO:0005783:endoplasmic reticulum;GO:0005886:plasma membrane;	GO:0005509:calcium ion binding;GO:0005515:protein binding;	-	-
ENSMUSG00000017677	2.06698	5.43144	3.77101e-40	1.89781e-36	11	79130198	79145497	-	Wsb1	WD repeat and SOCS box-containing 1 [Source:MGI Symbol%3BAcc:MGI:1926139]	GO:0035556:intracellular signal transduction;	-	-	K10341	-
ENSMUSG00000110129	2.05315	-0.529229	0.000163822	0.0134956	8	22900473	22901325	+	Gm45453	predicted gene 45453 [Source:MGI Symbol%3BAcc:MGI:5791289]	-	-	-	-	-
ENSMUSG00000085419	2.04915	1.22776	5.37341e-09	1.49481e-06	11	117414429	117423031	+	Gm11734	predicted gene 11734 [Source:MGI Symbol%3BAcc:MGI:3652086]	-	-	-	-	-
ENSMUSG00000030616	2.02391	3.06338	5.84079e-21	7.34864e-18	7	89951460	90059927	+	Sytl2	synaptotagmin-like 2 [Source:MGI Symbol%3BAcc:MGI:1933366]	GO:0070257:positive regulation of mucus secretion;GO:0006886:intracellular protein transport;GO:0010923:negative regulation of phosphatase activity;GO:0006904:vesicle docking involved in exocytosis;	GO:0070382:exocytic vesicle;GO:0042470:melanosome;GO:0019897:extrinsic component of plasma membrane;	GO:0042043:neurexin family protein binding;GO:0017137:Rab GTPase binding;GO:0005546:phosphatidylinositol-4,5-bisphosphate binding;GO:0019902:phosphatase binding;GO:0001786:phosphatidylserine binding;	K17598	-
ENSMUSG00000042251	2.01833	0.575476	0.00111209	0.0608342	1	131725119	131749211	+	Pm20d1	peptidase M20 domain containing 1 [Source:MGI Symbol%3BAcc:MGI:2442939]	GO:0006508:proteolysis;	GO:0005576:extracellular region;	GO:0046872:metal ion binding;GO:0008233:peptidase activity;	K13049	-
ENSMUSG00000002324	2.01781	-1.09447	0.00513436	0.19179	14	55855494	55862852	+	Rec8	REC8 meiotic recombination protein [Source:MGI Symbol%3BAcc:MGI:1929645]	GO:0001556:oocyte maturation;GO:0007141:male meiosis I;GO:0007059:chromosome segregation;GO:0007286:spermatid development;GO:0007129:synapsis;	GO:0001673:male germ cell nucleus;GO:0034991:nuclear meiotic cohesin complex;GO:0000778:condensed nuclear chromosome kinetochore;GO:0000800:lateral element;	GO:0005515:protein binding;	K13054	;ko04114 Oocyte meiosis;
ENSMUSG00000004267	2.0034	-0.254939	1.08859e-05	0.0014627	6	124737016	124746636	-	Eno2	enolase 2%2C gamma neuronal [Source:MGI Symbol%3BAcc:MGI:95394]	GO:0006094:gluconeogenesis;GO:0006096:glycolytic process;GO:0032355:response to estradiol;GO:0042493:response to drug;	GO:0000015:phosphopyruvate hydratase complex;GO:0001917:photoreceptor inner segment;GO:0043005:neuron projection;GO:0005886:plasma membrane;GO:0043204:perikaryon;GO:0097060:synaptic membrane;	GO:0004634:phosphopyruvate hydratase activity;GO:0000287:magnesium ion binding;GO:0046982:protein heterodimerization activity;GO:0042803:protein homodimerization activity;	K01689	;ko00010 Glycolysis / Gluconeogenesis;ko00680 Methane metabolism;ko01100 Metabolic pathways;ko01110 Biosynthesis of secondary metabolites;ko01120 Microbial metabolism in diverse environments;ko01200 Carbon metabolism;ko01230 Biosynthesis of amino acids;ko03018 RNA degradation;ko04066 HIF-1 signaling pathway;
ENSMUSG00000030584	2.0019	0.753845	4.39424e-06	0.000666467	7	29003376	29017668	+	Dpf1	D4%2C zinc and double PHD fingers family 1 [Source:MGI Symbol%3BAcc:MGI:1352748]	GO:0006355:regulation of transcription, DNA-templated;GO:0007399:nervous system development;	GO:0071565:nBAF complex;GO:0005737:cytoplasm;	GO:0008270:zinc ion binding;GO:0003676:nucleic acid binding;	K13196	-
ENSMUSG00000020639	1.99698	-0.0893227	0.000740716	0.0445292	12	4819022	4828813	+	Pfn4	profilin family%2C member 4 [Source:MGI Symbol%3BAcc:MGI:1920121]	GO:0030036:actin cytoskeleton organization;	GO:0005856:cytoskeleton;GO:0005737:cytoplasm;	GO:0003779:actin binding;	K05759	;ko04013 MAPK signaling pathway - fly;ko04015 Rap1 signaling pathway;ko04810 Regulation of actin cytoskeleton;ko05014 Amyotrophic lateral sclerosis;ko05131 Shigellosis;ko05132 Salmonella infection;
ENSMUSG00000031119	1.9862	4.51401	1.29168e-36	5.45992e-33	X	51141898	51254129	-	Gpc4	glypican 4 [Source:MGI Symbol%3BAcc:MGI:104902]	-	GO:0031225:anchored component of membrane;GO:0005578:proteinaceous extracellular matrix;GO:0009897:external side of plasma membrane;	GO:0043395:heparan sulfate proteoglycan binding;	K08110	;ko04310 Wnt signaling pathway;
ENSMUSG00000053353	1.98103	0.787997	6.12895e-06	0.000890532	2	163313877	163314925	+	2310001K24Rik	RIKEN cDNA 2310001K24 gene [Source:MGI Symbol%3BAcc:MGI:1916767]	-	-	-	-	-
ENSMUSG00000023913	1.97589	6.84258	3.899e-34	1.13603e-30	17	43878989	43923092	+	Pla2g7	phospholipase A2%2C group VII (platelet-activating factor acetylhydrolase%2C plasma) [Source:MGI Symbol%3BAcc:MGI:1351327]	GO:0034440:lipid oxidation;GO:0006954:inflammatory response;GO:0016042:lipid catabolic process;GO:0090026:positive regulation of monocyte chemotaxis;GO:0034374:low-density lipoprotein particle remodeling;GO:0034441:plasma lipoprotein particle oxidation;	GO:0034362:low-density lipoprotein particle;	GO:0003847:1-alkyl-2-acetylglycerophosphocholine esterase activity;GO:0047499:calcium-independent phospholipase A2 activity;GO:0005543:phospholipid binding;	K01062	;ko00565 Ether lipid metabolism;ko01100 Metabolic pathways;
ENSMUSG00000040111	1.97559	4.63233	5.30169e-19	4.97452e-16	9	40204529	40442679	-	Gramd1b	GRAM domain containing 1B [Source:MGI Symbol%3BAcc:MGI:1925037]	-	GO:0016021:integral component of membrane;	-	-	-
ENSMUSG00000027996	1.96051	-0.290732	0.000693456	0.0425127	3	83673628	83681623	+	Sfrp2	secreted frizzled-related protein 2 [Source:MGI Symbol%3BAcc:MGI:108078]	GO:0043065:positive regulation of apoptotic process;GO:0045892:negative regulation of transcription, DNA-templated;GO:0033138:positive regulation of peptidyl-serine phosphorylation;GO:0008284:positive regulation of cell proliferation;GO:2000041:negative regulation of planar cell polarity pathway involved in axis elongation;GO:0050680:negative regulation of epithelial cell proliferation;GO:0045669…	GO:0005615:extracellular space;GO:0005886:plasma membrane;GO:0005737:cytoplasm;	GO:0017147:Wnt-protein binding;GO:0048018:receptor agonist activity;GO:0042813:Wnt-activated receptor activity;GO:0030165:PDZ domain binding;GO:0061133:endopeptidase activator activity;GO:0010577:metalloenzyme activator activity;	K02176	;ko04310 Wnt signaling pathway;
ENSMUSG00000049281	1.90822	1.55423	7.86955e-12	3.60042e-09	9	40180513	40202914	+	Scn3b	sodium channel%2C voltage-gated%2C type III%2C beta [Source:MGI Symbol%3BAcc:MGI:1918882]	GO:0086070:SA node cell to atrial cardiac muscle cell communication;GO:0086091:regulation of heart rate by cardiac conduction;GO:0086005:ventricular cardiac muscle cell action potential;GO:0035725:sodium ion transmembrane transport;GO:2000649:regulation of sodium ion transmembrane transporter activity;GO:0010765:positive regulation of sodium ion transport;GO:0010460:positive regulation of heart r…	GO:0001518:voltage-gated sodium channel complex;GO:0030018:Z disc;	GO:0017080:sodium channel regulator activity;GO:0086006:voltage-gated sodium channel activity involved in cardiac muscle cell action potential;GO:0044325:ion channel binding;	K04847	-
ENSMUSG00000050150	1.90423	-1.16313	0.00735802	0.243626	3	135053790	135103588	+	Slc9b1	solute carrier family 9%2C subfamily B (NHA1%2C cation proton antiporter 1)%2C member 1 [Source:MGI Symbol%3BAcc:MGI:1921696]	GO:0006812:cation transport;GO:0055085:transmembrane transport;GO:0044765:single-organism transport;	GO:0016021:integral component of membrane;GO:0016020:membrane;	GO:0015299:solute:proton antiporter activity;	-	-
ENSMUSG00000042451	1.90287	4.73879	3.20302e-07	6.39999e-05	1	134121186	134128970	+	Mybph	myosin binding protein H [Source:MGI Symbol%3BAcc:MGI:1858196]	GO:0007155:cell adhesion;	GO:0032982:myosin filament;	-	-	-
ENSMUSG00000046997	1.89518	-0.236707	0.000209147	0.016423	9	96825535	96900896	-	Spsb4	splA/ryanodine receptor domain and SOCS box containing 4 [Source:MGI Symbol%3BAcc:MGI:2183445]	GO:0035556:intracellular signal transduction;	GO:0005737:cytoplasm;	-	K10343	-
ENSMUSG00000087579	1.88864	4.08661	4.96157e-13	2.5912e-10	19	36591452	36683041	-	Hectd2os	Hectd2%2C opposite strand [Source:MGI Symbol%3BAcc:MGI:1919243]	-	-	-	-	-
ENSMUSG00000020658	1.88555	3.95845	1.71066e-13	9.47005e-11	12	4012554	4088915	-	Efr3b	EFR3 homolog B [Source:MGI Symbol%3BAcc:MGI:2444851]	-	-	-	-	-
ENSMUSG00000110580	1.86567	3.22035	7.35268e-14	4.42432e-11	8	84302673	84312548	+	D830024N08Rik	RIKEN cDNA D830024N08 gene [Source:MGI Symbol%3BAcc:MGI:2442966]	-	-	-	-	-
ENSMUSG00000009487	1.86163	2.9629	2.18527e-06	0.000356856	7	45890411	45960858	+	Otog	otogelin [Source:MGI Symbol%3BAcc:MGI:1202064]	GO:0008344:adult locomotory behavior;GO:0007605:sensory perception of sound;GO:0007596:blood coagulation;GO:0007155:cell adhesion;GO:0046373:L-arabinose metabolic process;	GO:0005829:cytosol;GO:0005578:proteinaceous extracellular matrix;	GO:0046556:alpha-L-arabinofuranosidase activity;GO:0005198:structural molecule activity;	-	-
ENSMUSG00000033720	1.86	3.43132	1.54186e-20	1.74196e-17	6	85190031	85310404	-	Sfxn5	sideroflexin 5 [Source:MGI Symbol%3BAcc:MGI:2137681]	GO:0055072:iron ion homeostasis;GO:0006812:cation transport;GO:0015746:citrate transport;GO:0035674:tricarboxylic acid transmembrane transport;	GO:0005743:mitochondrial inner membrane;GO:0016021:integral component of membrane;	GO:0008324:cation transmembrane transporter activity;GO:0015137:citrate transmembrane transporter activity;	-	-
ENSMUSG00000087034	1.85658	-0.652993	0.000773112	0.0459063	5	60388826	60389555	+	Cbfa2t2-ps1	CBFA2/RUNX1 translocation partner 2%2C pseudogene 1 [Source:MGI Symbol%3BAcc:MGI:1333788]	-	-	-	-	-
ENSMUSG00000037406	1.85458	2.03461	0.000101006	0.00918159	8	25514945	25528978	-	Htra4	HtrA serine peptidase 4 [Source:MGI Symbol%3BAcc:MGI:3036260]	GO:0001558:regulation of cell growth;GO:0006508:proteolysis;	GO:0005576:extracellular region;	GO:0004252:serine-type endopeptidase activity;GO:0005520:insulin-like growth factor binding;	K08786	-
ENSMUSG00000041653	1.84945	3.49441	3.71084e-12	1.72629e-09	15	84052038	84071437	+	Pnpla3	patatin-like phospholipase domain containing 3 [Source:MGI Symbol%3BAcc:MGI:2151796]	GO:0019432:triglyceride biosynthetic process;GO:0019433:triglyceride catabolic process;	GO:0016021:integral component of membrane;	GO:0004623:phospholipase A2 activity;GO:0051265:diolein transacylation activity;GO:0051264:mono-olein transacylation activity;GO:0050253:retinyl-palmitate esterase activity;GO:0004806:triglyceride lipase activity;	K13534	;ko00561 Glycerolipid metabolism;ko01100 Metabolic pathways;
ENSMUSG00000085912	1.84435	-0.55398	0.00035197	0.0247542	17	29276404	29298153	-	Trp53cor1	tumor protein p53 pathway corepressor 1 [Source:MGI Symbol%3BAcc:MGI:3801771]	-	-	-	-	-
ENSMUSG00000015599	1.84085	0.162545	3.72218e-06	0.000582847	17	46753374	46798601	-	Ttbk1	tau tubulin kinase 1 [Source:MGI Symbol%3BAcc:MGI:2147036]	GO:0006468:protein phosphorylation;	GO:0005737:cytoplasm;GO:0030054:cell junction;GO:0005634:nucleus;	GO:0005524:ATP binding;GO:0004674:protein serine/threonine kinase activity;	K08815	-
ENSMUSG00000027560	1.83936	1.87332	3.6071e-06	0.000568433	2	170573727	170721689	+	Dok5	docking protein 5 [Source:MGI Symbol%3BAcc:MGI:1924079]	GO:0000165:MAPK cascade;GO:0007399:nervous system development;GO:0007169:transmembrane receptor protein tyrosine kinase signaling pathway;	-	GO:0005057:receptor signaling protein activity;GO:0005543:phospholipid binding;GO:0005158:insulin receptor binding;	-	-
ENSMUSG00000002769	1.83358	-0.784497	0.00131229	0.0691879	17	47036590	47040094	-	Gnmt	glycine N-methyltransferase [Source:MGI Symbol%3BAcc:MGI:1202304]	GO:0046498:S-adenosylhomocysteine metabolic process;GO:0006555:methionine metabolic process;GO:0006111:regulation of gluconeogenesis;GO:0006730:one-carbon metabolic process;GO:0032259:methylation;GO:0051289:protein homotetramerization;GO:0005977:glycogen metabolic process;GO:0046500:S-adenosylmethionine metabolic process;	GO:0005829:cytosol;GO:0005634:nucleus;	GO:0016594:glycine binding;GO:0005542:folic acid binding;GO:0017174:glycine N-methyltransferase activity;	K00552	;ko00260 Glycine, serine and threonine metabolism;ko01100 Metabolic pathways;
ENSMUSG00000009614	1.82608	-0.374179	0.000343151	0.0242302	2	27078405	27138349	-	Sardh	sarcosine dehydrogenase [Source:MGI Symbol%3BAcc:MGI:2183102]	GO:0006546:glycine catabolic process;GO:0006545:glycine biosynthetic process;GO:0042426:choline catabolic process;GO:0055114:oxidation-reduction process;	GO:0005759:mitochondrial matrix;	GO:0004047:aminomethyltransferase activity;GO:0050660:flavin adenine dinucleotide binding;GO:0008480:sarcosine dehydrogenase activity;	K00314	;ko00260 Glycine, serine and threonine metabolism;ko01100 Metabolic pathways;
ENSMUSG00000006310	1.82436	-0.125496	0.00249766	0.113895	7	30289106	30298334	-	Zbtb32	zinc finger and BTB domain containing 32 [Source:MGI Symbol%3BAcc:MGI:1891838]	GO:0030097:hemopoiesis;GO:0006355:regulation of transcription, DNA-templated;GO:0042098:T cell proliferation;GO:0001817:regulation of cytokine production;	GO:0000228:nuclear chromosome;	GO:0008270:zinc ion binding;GO:0003677:DNA binding;GO:0003714:transcription corepressor activity;	K10506	-
ENSMUSG00000053166	1.81826	0.011515	0.000637334	0.0396875	2	164953427	165076773	-	Cdh22	cadherin 22 [Source:MGI Symbol%3BAcc:MGI:1341843]	GO:0016339:calcium-dependent cell-cell adhesion via plasma membrane cell adhesion molecules;GO:0007156:homophilic cell adhesion via plasma membrane adhesion molecules;	GO:0016021:integral component of membrane;GO:0005886:plasma membrane;	GO:0005509:calcium ion binding;	K06812	-
ENSMUSG00000065431	1.81617	-1.05898	0.00525084	0.194298	3	157249916	157249986	+	Mir186	microRNA 186 [Source:MGI Symbol%3BAcc:MGI:2676850]	-	-	-	-	-
ENSMUSG00000031980	1.80723	3.76513	6.22936e-18	5.47383e-15	8	125283273	125296445	-	Agt	angiotensinogen (serpin peptidase inhibitor%2C clade A%2C member 8) [Source:MGI Symbol%3BAcc:MGI:87963]	GO:0048169:regulation of long-term neuronal synaptic plasticity;GO:0048146:positive regulation of fibroblast proliferation;GO:0045742:positive regulation of epidermal growth factor receptor signaling pathway;GO:0035411:catenin import into nucleus;GO:0014873:response to muscle activity involved in regulation of muscle adaptation;GO:0048143:astrocyte activation;GO:0040018:positive regulation of mul…	GO:0005634:nucleus;GO:0005615:extracellular space;GO:0044444:cytoplasmic part;	GO:0003908:methylated-DNA-[protein]-cysteine S-methyltransferase activity;GO:0010698:acetyltransferase activator activity;GO:0005179:hormone activity;GO:0005509:calcium ion binding;GO:0004937:alpha1-adrenergic receptor activity;GO:0031703:type 2 angiotensin receptor binding;GO:0031702:type 1 angiotensin receptor binding;GO:0004867:serine-type endopeptidase inhibitor activity;GO:0003677:DNA bindin…	K09821	;ko04072 Phospholipase D signaling pathway;ko04080 Neuroactive ligand-receptor interaction;ko04261 Adrenergic signaling in cardiomyocytes;ko04270 Vascular smooth muscle contraction;ko04614 Renin-angiotensin system;ko04924 Renin secretion;ko04925 Aldosterone synthesis and secretion;ko04927 Cortisol synthesis and secretion;ko04931 Insulin resistance;ko04933 AGE-RAGE signaling pathway in diabetic co…
ENSMUSG00000042246	1.79956	1.34313	2.37918e-11	9.90292e-09	7	118135064	118183959	-	Tmc7	transmembrane channel-like gene family 7 [Source:MGI Symbol%3BAcc:MGI:2443317]	-	GO:0016021:integral component of membrane;	-	-	-
ENSMUSG00000003227	1.79042	-0.93228	0.0070476	0.237895	10	58436611	58511476	-	Edar	ectodysplasin-A receptor [Source:MGI Symbol%3BAcc:MGI:1343498]	GO:0042475:odontogenesis of dentin-containing tooth;GO:0043473:pigmentation;GO:0006915:apoptotic process;GO:0030154:cell differentiation;GO:0060662:salivary gland cavitation;GO:0001942:hair follicle development;GO:0042346:positive regulation of NF-kappaB import into nucleus;	GO:0016021:integral component of membrane;GO:0045177:apical part of cell;GO:0005886:plasma membrane;	GO:0004872:receptor activity;	K05162	;ko04060 Cytokine-cytokine receptor interaction;ko04064 NF-kappa B signaling pathway;
ENSMUSG00000115925	1.77835	2.78524	2.32184e-20	2.5707e-17	15	84011505	84020460	+	Gm33432	predicted gene%2C 33432 [Source:MGI Symbol%3BAcc:MGI:5592591]	-	-	-	-	-
ENSMUSG00000019828	1.76274	1.07834	2.03379e-08	5.00393e-06	10	10561803	10958100	-	Grm1	glutamate receptor%2C metabotropic 1 [Source:MGI Symbol%3BAcc:MGI:1351338]	GO:0007626:locomotory behavior;GO:0000186:activation of MAPKK activity;GO:0051482:positive regulation of cytosolic calcium ion concentration involved in phospholipase C-activating G-protein coupled signaling pathway;GO:0071257:cellular response to electrical stimulus;GO:0051899:membrane depolarization;GO:0019722:calcium-mediated signaling;GO:0051930:regulation of sensory perception of pain;GO:005…	GO:0042734:presynaptic membrane;GO:0045211:postsynaptic membrane;GO:0043025:neuronal cell body;GO:0030424:axon;GO:0014069:postsynaptic density;GO:0005887:integral component of plasma membrane;GO:0005634:nucleus;	GO:0004930:G-protein coupled receptor activity;GO:0001639:PLC activating G-protein coupled glutamate receptor activity;GO:0030331:estrogen receptor binding;	K04603	;ko04020 Calcium signaling pathway;ko04068 FoxO signaling pathway;ko04072 Phospholipase D signaling pathway;ko04080 Neuroactive ligand-receptor interaction;ko04540 Gap junction;ko04720 Long-term potentiation;ko04723 Retrograde endocannabinoid signaling;ko04724 Glutamatergic synapse;ko04730 Long-term depression;ko04742 Taste transduction;ko04915 Estrogen signaling pathway;ko05017 Spinocerebellar a…
ENSMUSG00000021892	1.75586	5.68066	1.26336e-22	1.99823e-19	14	31081837	31158035	-	Sh3bp5	SH3-domain binding protein 5 (BTK-associated) [Source:MGI Symbol%3BAcc:MGI:1344391]	GO:0035556:intracellular signal transduction;GO:0006469:negative regulation of protein kinase activity;	GO:0005739:mitochondrion;	GO:0004860:protein kinase inhibitor activity;GO:0017124:SH3 domain binding;	-	-
ENSMUSG00000093962	1.75337	-0.418692	0.000223178	0.0171835	4	73834965	73838997	-	Gm11756	predicted gene 11756 [Source:MGI Symbol%3BAcc:MGI:3702095]	-	-	-	-	-
ENSMUSG00000081277	1.74529	-0.840027	0.00748168	0.246682	13	111497737	111498209	-	Gm15285	predicted gene 15285 [Source:MGI Symbol%3BAcc:MGI:3705624]	-	-	-	-	-
ENSMUSG00000038732	1.74185	2.14416	4.73979e-10	1.61969e-07	13	30320472	30430700	+	Mboat1	membrane bound O-acyltransferase domain containing 1 [Source:MGI Symbol%3BAcc:MGI:2387184]	GO:0008654:phospholipid biosynthetic process;	GO:0016021:integral component of membrane;GO:0005783:endoplasmic reticulum;	GO:0016746:transferase activity, transferring acyl groups;	K13517	;ko00561 Glycerolipid metabolism;ko00564 Glycerophospholipid metabolism;ko01100 Metabolic pathways;ko01110 Biosynthesis of secondary metabolites;
ENSMUSG00000078648	1.73314	0.424443	3.17905e-06	0.000504267	15	95722339	95727953	-	Gm17546	predicted gene%2C 17546 [Source:MGI Symbol%3BAcc:MGI:4937180]	-	-	-	-	-
ENSMUSG00000042293	1.72544	1.14471	2.74448e-05	0.00313262	9	48406742	48407272	+	Gm5617	predicted gene 5617 [Source:MGI Symbol%3BAcc:MGI:3643566]	-	-	-	-	-
ENSMUSG00000022883	1.71119	0.361184	5.6052e-05	0.00571452	16	72105194	72842983	+	Robo1	roundabout guidance receptor 1 [Source:MGI Symbol%3BAcc:MGI:1274781]	GO:0016199:axon midline choice point recognition;GO:0033600:negative regulation of mammary gland epithelial cell proliferation;GO:0070100:negative regulation of chemokine-mediated signaling pathway;GO:0006919:activation of cysteine-type endopeptidase activity involved in apoptotic process;GO:0060763:mammary duct terminal end bud growth;GO:0050925:negative regulation of negative chemotaxis;GO:0021…	GO:0016021:integral component of membrane;GO:0005737:cytoplasm;GO:0009986:cell surface;GO:0043025:neuronal cell body;GO:0030673:axolemma;	GO:0030275:LRR domain binding;GO:0046982:protein heterodimerization activity;GO:0042802:identical protein binding;GO:0008046:axon guidance receptor activity;	K06753	;ko04360 Axon guidance;
ENSMUSG00000042826	1.69621	3.56794	8.20702e-21	1.00963e-17	11	69686894	69692683	-	Fgf11	fibroblast growth factor 11 [Source:MGI Symbol%3BAcc:MGI:109167]	-	GO:0005634:nucleus;	GO:0008083:growth factor activity;	K04358	;ko04010 MAPK signaling pathway;ko04014 Ras signaling pathway;ko04015 Rap1 signaling pathway;ko04020 Calcium signaling pathway;ko04151 PI3K-Akt signaling pathway;ko04810 Regulation of actin cytoskeleton;ko05200 Pathways in cancer;ko05218 Melanoma;ko05224 Breast cancer;ko05226 Gastric cancer;
ENSMUSG00000057315	1.69541	4.41125	9.41656e-17	7.78046e-14	5	102629257	103045803	+	Arhgap24	Rho GTPase activating protein 24 [Source:MGI Symbol%3BAcc:MGI:1922647]	GO:0001525:angiogenesis;GO:1900028:negative regulation of ruffle assembly;GO:0030154:cell differentiation;GO:0035313:wound healing, spreading of epidermal cells;GO:0035021:negative regulation of Rac protein signal transduction;	GO:0005925:focal adhesion;GO:0005737:cytoplasm;GO:0005856:cytoskeleton;GO:0042995:cell projection;GO:0005886:plasma membrane;	GO:0005543:phospholipid binding;	-	-
ENSMUSG00000036745	1.68927	8.99608	1.02411e-13	5.8447e-11	3	146558122	146689764	+	Ttll7	tubulin tyrosine ligase-like family%2C member 7 [Source:MGI Symbol%3BAcc:MGI:1918142]	GO:0030154:cell differentiation;GO:0007399:nervous system development;GO:0018095:protein polyglutamylation;	GO:0005737:cytoplasm;GO:0005856:cytoskeleton;GO:0005929:cilium;	GO:0004835:tubulin-tyrosine ligase activity;	K16583	-
ENSMUSG00000090952	1.68924	2.06169	1.3563e-07	2.87676e-05	17	33978966	33980844	+	Gm17251	predicted gene%2C 17251 [Source:MGI Symbol%3BAcc:MGI:4936885]	-	-	-	-	-
ENSMUSG00000046683	1.68354	-0.652768	0.00263109	0.118236	4	98209635	98220028	+	0610025J13Rik	RIKEN cDNA 0610025J13 gene [Source:MGI Symbol%3BAcc:MGI:1915618]	-	-	-	-	-
ENSMUSG00000079019	1.6799	-0.65339	0.00474907	0.18069	8	72141858	72143219	+	Insl3	insulin-like 3 [Source:MGI Symbol%3BAcc:MGI:108427]	GO:0007193:adenylate cyclase-inhibiting G-protein coupled receptor signaling pathway;GO:0043066:negative regulation of apoptotic process;GO:0030819:positive regulation of cAMP biosynthetic process;GO:0008584:male gonad development;GO:0008285:negative regulation of cell proliferation;GO:0008284:positive regulation of cell proliferation;GO:0001556:oocyte maturation;GO:0001701:in utero embryonic dev…	GO:0005615:extracellular space;GO:0048471:perinuclear region of cytoplasm;	GO:0005179:hormone activity;GO:0002020:protease binding;GO:0001664:G-protein coupled receptor binding;	K05255	-
ENSMUSG00000092397	1.664	0.10371	4.13884e-05	0.00449259	2	113884816	113895349	+	C130080G10Rik	RIKEN cDNA C130080G10 gene [Source:MGI Symbol%3BAcc:MGI:4844008]	-	-	-	-	-
ENSMUSG00000007279	1.65432	1.15211	0.000859375	0.0501308	7	109397883	109464886	-	Scube2	signal peptide%2C CUB domain%2C EGF-like 2 [Source:MGI Symbol%3BAcc:MGI:1928765]	-	GO:0019897:extrinsic component of plasma membrane;GO:0005615:extracellular space;GO:0005576:extracellular region;	GO:0042802:identical protein binding;GO:0005509:calcium ion binding;	-	-
ENSMUSG00000030470	1.64662	5.81484	1.10398e-06	0.000194635	7	48480146	48497781	-	Csrp3	cysteine and glycine-rich protein 3 [Source:MGI Symbol%3BAcc:MGI:1330824]	GO:0002026:regulation of the force of heart contraction;GO:0003300:cardiac muscle hypertrophy;GO:0035995:detection of muscle stretch;GO:0007517:muscle organ development;GO:0006874:cellular calcium ion homeostasis;GO:0055003:cardiac myofibril assembly;GO:0033365:protein localization to organelle;GO:0060048:cardiac muscle contraction;	GO:0030018:Z disc;GO:0005856:cytoskeleton;GO:0005634:nucleus;	GO:0008307:structural constituent of muscle;GO:0031433:telethonin binding;GO:0008270:zinc ion binding;GO:0042805:actinin binding;	K09377	-
ENSMUSG00000064141	1.64484	-0.398144	0.0024044	0.110644	4	120787334	120808896	-	Zfp69	zinc finger protein 69 [Source:MGI Symbol%3BAcc:MGI:107794]	GO:0006355:regulation of transcription, DNA-templated;	GO:0005622:intracellular;	GO:0003676:nucleic acid binding;GO:0008270:zinc ion binding;	K09228	;ko05168 Herpes simplex virus 1 infection;
ENSMUSG00000117263	1.63161	-0.17873	0.000501762	0.0327836	17	28220039	28221336	-	Gm35290	predicted gene%2C 35290 [Source:MGI Symbol%3BAcc:MGI:5594449]	-	-	-	-	-
ENSMUSG00000029673	1.61843	4.83344	7.84579e-17	6.58083e-14	5	131466171	132572183	-	Auts2	autism susceptibility candidate 2 [Source:MGI Symbol%3BAcc:MGI:1919847]	-	-	-	-	-
ENSMUSG00000024186	1.61726	-0.418208	0.000746779	0.0447897	17	26421925	26430298	+	Rgs11	regulator of G-protein signaling 11 [Source:MGI Symbol%3BAcc:MGI:1354739]	GO:0035556:intracellular signal transduction;GO:0038032:termination of G-protein coupled receptor signaling pathway;	GO:0005737:cytoplasm;GO:0044292:dendrite terminus;GO:0005834:heterotrimeric G-protein complex;	GO:0005096:GTPase activator activity;GO:0004871:signal transducer activity;GO:0005515:protein binding;	K16449	-
ENSMUSG00000028919	1.61644	-0.506406	0.00338031	0.141287	4	140966810	140984875	+	Arhgef19	Rho guanine nucleotide exchange factor (GEF) 19 [Source:MGI Symbol%3BAcc:MGI:1925912]	GO:0042060:wound healing;GO:0032956:regulation of actin cytoskeleton organization;	GO:0005622:intracellular;	GO:0005543:phospholipid binding;GO:0005096:GTPase activator activity;GO:0005089:Rho guanyl-nucleotide exchange factor activity;	-	-
ENSMUSG00000054640	1.61395	5.61831	3.98085e-15	2.82533e-12	17	81680534	82045806	-	Slc8a1	solute carrier family 8 (sodium/calcium exchanger)%2C member 1 [Source:MGI Symbol%3BAcc:MGI:107956]	GO:0002027:regulation of heart rate;GO:0044557:relaxation of smooth muscle;GO:0034614:cellular response to reactive oxygen species;GO:0002028:regulation of sodium ion transport;GO:0055013:cardiac muscle cell development;GO:0009791:post-embryonic development;GO:0010763:positive regulation of fibroblast migration;GO:0002026:regulation of the force of heart contraction;GO:0035050:embryonic heart tub…	GO:0043198:dendritic shaft;GO:0016323:basolateral plasma membrane;GO:0030315:T-tubule;GO:0005887:integral component of plasma membrane;GO:0005739:mitochondrion;GO:0005874:microtubule;GO:0030018:Z disc;GO:0014704:intercalated disc;GO:0043197:dendritic spine;	GO:0030506:ankyrin binding;GO:0005432:calcium:sodium antiporter activity;GO:0046872:metal ion binding;GO:0044325:ion channel binding;GO:0005516:calmodulin binding;	K05849	;ko04020 Calcium signaling pathway;ko04022 cGMP-PKG signaling pathway;ko04260 Cardiac muscle contraction;ko04261 Adrenergic signaling in cardiomyocytes;ko04371 Apelin signaling pathway;ko04740 Olfactory transduction;ko04961 Endocrine and other factor-regulated calcium reabsorption;ko04974 Protein digestion and absorption;ko04978 Mineral absorption;ko05410 Hypertrophic cardiomyopathy;ko05412 Arrhy…
ENSMUSG00000097343	1.60477	0.797157	5.33624e-07	0.000100479	7	120272659	120276793	-	9030407P20Rik	RIKEN cDNA 9030407P20 gene [Source:MGI Symbol%3BAcc:MGI:1918818]	-	-	-	-	-
ENSMUSG00000104876	1.60401	0.475103	1.67772e-05	0.00209182	14	54380308	54386325	+	Trdc	T cell receptor delta%2C constant region [Source:MGI Symbol%3BAcc:MGI:98612]	-	-	-	-	-
ENSMUSG00000052373	1.60392	5.6314	1.59157e-10	5.91326e-08	11	101890478	101919287	-	Mpp3	membrane protein%2C palmitoylated 3 (MAGUK p55 subfamily member 3) [Source:MGI Symbol%3BAcc:MGI:1328354]	GO:0016310:phosphorylation;	GO:0009986:cell surface;	GO:0030165:PDZ domain binding;GO:0016301:kinase activity;	-	-
ENSMUSG00000042429	1.60089	0.713675	0.00432687	0.16821	1	134126961	134163169	-	Adora1	adenosine A1 receptor [Source:MGI Symbol%3BAcc:MGI:99401]	GO:0050890:cognition;GO:0002793:positive regulation of peptide secretion;GO:0032244:positive regulation of nucleoside transport;GO:0055118:negative regulation of cardiac muscle contraction;GO:0070256:negative regulation of mucus secretion;GO:0032229:negative regulation of synaptic transmission, GABAergic;GO:0048167:regulation of synaptic plasticity;GO:0000186:activation of MAPKK activity;GO:00457…	GO:0014069:postsynaptic density;GO:0005783:endoplasmic reticulum;GO:0016323:basolateral plasma membrane;GO:0012505:endomembrane system;GO:0042734:presynaptic membrane;GO:0043195:terminal bouton;GO:0016021:integral component of membrane;GO:0048786:presynaptic active zone;GO:0045211:postsynaptic membrane;GO:0030673:axolemma;GO:0043025:neuronal cell body;GO:0032279:asymmetric synapse;	GO:0032795:heterotrimeric G-protein binding;GO:0031683:G-protein beta/gamma-subunit complex binding;GO:0004629:phospholipase C activity;GO:0001609:G-protein coupled adenosine receptor activity;GO:0001664:G-protein coupled receptor binding;GO:0046982:protein heterodimerization activity;GO:0001883:purine nucleoside binding;	K04265	;ko04022 cGMP-PKG signaling pathway;ko04024 cAMP signaling pathway;ko04071 Sphingolipid signaling pathway;ko04080 Neuroactive ligand-receptor interaction;ko04923 Regulation of lipolysis in adipocytes;ko04924 Renin secretion;ko05032 Morphine addiction;
ENSMUSG00000097680	1.58516	-0.00786843	6.55503e-05	0.00644547	1	135176299	135194181	+	Gm26642	predicted gene%2C 26642 [Source:MGI Symbol%3BAcc:MGI:5477136]	-	-	-	-	-
ENSMUSG00000036913	1.58506	0.219747	4.70332e-05	0.00499753	8	125519831	125561452	+	Trim67	tripartite motif-containing 67 [Source:MGI Symbol%3BAcc:MGI:3045323]	-	-	-	K10649	-
ENSMUSG00000011305	1.58103	4.83164	1.2563e-05	0.00165984	17	56418601	56424596	-	Plin5	perilipin 5 [Source:MGI Symbol%3BAcc:MGI:1914218]	-	GO:0005811:lipid particle;	-	-	-
ENSMUSG00000030089	1.57991	6.73746	3.60276e-26	7.67097e-23	6	90581707	90623394	+	Slc41a3	solute carrier family 41%2C member 3 [Source:MGI Symbol%3BAcc:MGI:1918949]	GO:0006812:cation transport;	GO:0005886:plasma membrane;GO:0016021:integral component of membrane;	GO:0008324:cation transmembrane transporter activity;	K15122	-
ENSMUSG00000038569	1.56286	0.0899616	0.00447297	0.172077	5	122461286	122492296	-	Rad9b	RAD9 checkpoint clamp component B [Source:MGI Symbol%3BAcc:MGI:2385231]	GO:0000077:DNA damage checkpoint;GO:0006281:DNA repair;	GO:0030896:checkpoint clamp complex;	-	K10995	;ko04218 Cellular senescence;
ENSMUSG00000099471	1.55057	-0.551221	0.00675676	0.231033	1	127210399	127210845	-	Gm8451	predicted gene 8451 [Source:MGI Symbol%3BAcc:MGI:3644810]	-	-	-	-	-
ENSMUSG00000037940	1.5481	4.82474	2.33882e-21	3.08273e-18	8	82069185	82854543	+	Inpp4b	inositol polyphosphate-4-phosphatase%2C type II [Source:MGI Symbol%3BAcc:MGI:2158925]	GO:0046822:regulation of nucleocytoplasmic transport;GO:0036092:phosphatidylinositol-3-phosphate biosynthetic process;GO:0046855:inositol phosphate dephosphorylation;GO:0006874:cellular calcium ion homeostasis;GO:0046856:phosphatidylinositol dephosphorylation;GO:0046850:regulation of bone remodeling;GO:0045671:negative regulation of osteoclast differentiation;GO:0051896:regulation of protein kina…	GO:0005794:Golgi apparatus;	GO:0016316:phosphatidylinositol-3,4-bisphosphate 4-phosphatase activity;GO:0008289:lipid binding;GO:0034597:phosphatidylinositol-4,5-bisphosphate 4-phosphatase activity;GO:0034594:phosphatidylinositol trisphosphate phosphatase activity;	K01109	;ko00562 Inositol phosphate metabolism;ko01100 Metabolic pathways;ko04070 Phosphatidylinositol signaling system;
ENSMUSG00000107355	1.54731	-0.23372	0.000945675	0.0538044	5	31726939	31728741	-	AI839979	expressed sequence AI839979 [Source:MGI Symbol%3BAcc:MGI:2140975]	-	-	-	-	-
ENSMUSG00000035165	1.54686	-0.840423	0.00973064	0.294682	7	99825709	99834076	+	Kcne3	potassium voltage-gated channel%2C Isk-related subfamily%2C gene 3 [Source:MGI Symbol%3BAcc:MGI:1891124]	GO:0034765:regulation of ion transmembrane transport;GO:0071805:potassium ion transmembrane transport;GO:0043266:regulation of potassium ion transport;	GO:0008076:voltage-gated potassium channel complex;	GO:0015459:potassium channel regulator activity;GO:0005249:voltage-gated potassium channel activity;	K04897	;ko04974 Protein digestion and absorption;
ENSMUSG00000050335	1.54442	2.10307	1.86019e-10	6.81977e-08	14	47605208	47623617	+	Lgals3	lectin%2C galactose binding%2C soluble 3 [Source:MGI Symbol%3BAcc:MGI:96778]	GO:0008380:RNA splicing;GO:0045087:innate immune response;GO:0001501:skeletal system development;GO:0030154:cell differentiation;GO:0006397:mRNA processing;GO:0030198:extracellular matrix organization;GO:0009987:cellular process;	GO:0005681:spliceosomal complex;GO:0005743:mitochondrial inner membrane;GO:0005578:proteinaceous extracellular matrix;GO:0031012:extracellular matrix;GO:0005634:nucleus;	GO:0019863:IgE binding;GO:0030246:carbohydrate binding;GO:0005515:protein binding;	K06831	-
ENSMUSG00000002020	1.54072	0.0240746	8.88812e-05	0.00827058	12	84829986	84923306	-	Ltbp2	latent transforming growth factor beta binding protein 2 [Source:MGI Symbol%3BAcc:MGI:99502]	GO:0030502:negative regulation of bone mineralization;GO:0060349:bone morphogenesis;GO:0007179:transforming growth factor beta receptor signaling pathway;GO:0032331:negative regulation of chondrocyte differentiation;GO:0060430:lung saccule development;GO:0045780:positive regulation of bone resorption;	GO:0070062:extracellular exosome;GO:0005615:extracellular space;GO:0005578:proteinaceous extracellular matrix;	GO:0005509:calcium ion binding;GO:0019838:growth factor binding;GO:0008201:heparin binding;	K08023	-
ENSMUSG00000079164	1.53068	1.73887	3.51541e-05	0.0038613	1	182782353	182804010	+	Tlr5	toll-like receptor 5 [Source:MGI Symbol%3BAcc:MGI:1858171]	GO:0006954:inflammatory response;GO:0034123:positive regulation of toll-like receptor signaling pathway;GO:0032757:positive regulation of interleukin-8 production;	GO:0016021:integral component of membrane;	GO:0005149:interleukin-1 receptor binding;	K10168	;ko04620 Toll-like receptor signaling pathway;ko05130 Pathogenic Escherichia coli infection;ko05131 Shigellosis;ko05132 Salmonella infection;ko05134 Legionellosis;ko05321 Inflammatory bowel disease;
ENSMUSG00000034795	1.52826	0.973594	0.000329078	0.023452	14	77274212	77349697	+	Ccdc122	coiled-coil domain containing 122 [Source:MGI Symbol%3BAcc:MGI:1918358]	-	-	-	-	-
ENSMUSG00000109857	1.52158	1.32256	2.37869e-06	0.000385035	16	13280410	13285101	+	Gm53058	predicted gene 53058 [Source:MGI Symbol%3BAcc:MGI:6435685]	-	-	-	-	-
ENSMUSG00000046167	1.52058	-0.396739	0.000876946	0.0509946	9	54193770	54249070	+	Gldn	gliomedin [Source:MGI Symbol%3BAcc:MGI:2388361]	GO:0045162:clustering of voltage-gated sodium channels;GO:0032528:microvillus organization;	GO:0005615:extracellular space;GO:0005886:plasma membrane;GO:0016021:integral component of membrane;GO:0005581:collagen trimer;	GO:0086080:protein binding involved in heterotypic cell-cell adhesion;	K16364	-
ENSMUSG00000107749	1.51059	-0.756611	0.00724382	0.241864	6	71253478	71256332	+	Gm44321	predicted gene%2C 44321 [Source:MGI Symbol%3BAcc:MGI:5690713]	-	-	-	-	-
ENSMUSG00000042254	1.50998	6.09713	9.80004e-11	3.82057e-08	9	65172462	65187887	+	Cilp	cartilage intermediate layer protein%2C nucleotide pyrophosphohydrolase [Source:MGI Symbol%3BAcc:MGI:2444507]	GO:0043569:negative regulation of insulin-like growth factor receptor signaling pathway;	GO:0005615:extracellular space;GO:0031012:extracellular matrix;	GO:0004035:alkaline phosphatase activity;GO:0004551:nucleotide diphosphatase activity;	-	-
ENSMUSG00000071035	1.50921	-0.48432	0.00176025	0.0858554	17	87385699	87386583	+	Gm5499	predicted pseudogene 5499 [Source:MGI Symbol%3BAcc:MGI:3643804]	-	-	-	-	-
ENSMUSG00000097184	1.50875	1.61304	1.93984e-05	0.0023447	16	29827485	29840248	+	4632428C04Rik	RIKEN cDNA 4632428C04 gene [Source:MGI Symbol%3BAcc:MGI:1921600]	-	-	-	-	-
ENSMUSG00000040740	1.49709	3.6219	6.39066e-07	0.000118321	4	141346135	141351132	-	Slc25a34	solute carrier family 25%2C member 34 [Source:MGI Symbol%3BAcc:MGI:2686215]	GO:0006810:transport;	GO:0005743:mitochondrial inner membrane;GO:0016021:integral component of membrane;	-	K15117	-
ENSMUSG00000022594	1.49683	7.73106	3.17784e-20	3.44945e-17	15	74619701	74624895	-	Lynx1	Ly6/neurotoxin 1 [Source:MGI Symbol%3BAcc:MGI:1345180]	GO:0007271:synaptic transmission, cholinergic;	GO:0005886:plasma membrane;	GO:0005515:protein binding;GO:0008200:ion channel inhibitor activity;GO:0030550:acetylcholine receptor inhibitor activity;	-	-
ENSMUSG00000032507	1.48729	-0.199076	0.000751881	0.0450469	9	113792705	113875259	-	Fbxl2	F-box and leucine-rich repeat protein 2 [Source:MGI Symbol%3BAcc:MGI:1919429]	GO:0006513:protein monoubiquitination;GO:0006511:ubiquitin-dependent protein catabolic process;GO:0019048:modulation by virus of host morphology or physiology;	GO:0005737:cytoplasm;GO:0016020:membrane;	GO:0004842:ubiquitin-protein transferase activity;GO:0005516:calmodulin binding;	K10268	-
ENSMUSG00000024118	1.48126	0.562704	1.14952e-05	0.00153341	17	24434028	24439825	-	Tedc2	tubulin epsilon and delta complex 2 [Source:MGI Symbol%3BAcc:MGI:1919266]	-	-	-	-	-
ENSMUSG00000006403	1.47104	0.0387836	0.000899504	0.0519246	1	171077990	171088206	+	Adamts4	a disintegrin-like and metallopeptidase (reprolysin type) with thrombospondin type 1 motif%2C 4 [Source:MGI Symbol%3BAcc:MGI:1339949]	GO:0006508:proteolysis;	GO:0005615:extracellular space;GO:0005578:proteinaceous extracellular matrix;	GO:0002020:protease binding;GO:0004222:metalloendopeptidase activity;GO:0008270:zinc ion binding;	K07764	-
ENSMUSG00000054196	1.46778	0.297133	0.00331822	0.139691	15	38940327	38950516	+	Cthrc1	collagen triple helix repeat containing 1 [Source:MGI Symbol%3BAcc:MGI:1915838]	GO:0032092:positive regulation of protein binding;GO:0033690:positive regulation of osteoblast proliferation;GO:0090090:negative regulation of canonical Wnt signaling pathway;GO:0090177:establishment of planar polarity involved in neural tube closure;GO:0060071:Wnt signaling pathway, planar cell polarity pathway;GO:0043932:ossification involved in bone remodeling;GO:0060122:inner ear receptor ste…	GO:0005615:extracellular space;GO:0005737:cytoplasm;GO:0005581:collagen trimer;	GO:0005109:frizzled binding;GO:0017147:Wnt-protein binding;	-	-
ENSMUSG00000026888	1.46516	4.73355	2.21606e-07	4.54365e-05	2	64742820	64855331	-	Grb14	growth factor receptor bound protein 14 [Source:MGI Symbol%3BAcc:MGI:1355324]	GO:0035556:intracellular signal transduction;GO:0046627:negative regulation of insulin receptor signaling pathway;	GO:0000139:Golgi membrane;GO:0010008:endosome membrane;GO:0005886:plasma membrane;GO:0005768:endosome;GO:0005794:Golgi apparatus;	GO:0005070:SH3/SH2 adaptor activity;GO:0005543:phospholipid binding;GO:0051219:phosphoprotein binding;	-	-
ENSMUSG00000080904	1.45652	0.133866	0.0011531	0.0625215	11	5768497	5768583	-	Gm11966	predicted gene 11966 [Source:MGI Symbol%3BAcc:MGI:3649988]	-	-	-	-	-
ENSMUSG00000042532	1.45297	1.57424	0.00973689	0.294692	19	42236013	42258787	+	Golga7b	golgi autoantigen%2C golgin subfamily a%2C 7B [Source:MGI Symbol%3BAcc:MGI:1918396]	-	GO:0005794:Golgi apparatus;GO:0016020:membrane;	-	-	-
ENSMUSG00000113361	1.44701	-0.293818	0.00220956	0.102962	12	110556946	110559134	+	B930059L03Rik	RIKEN cDNA B930059L03 gene [Source:MGI Symbol%3BAcc:MGI:2442724]	-	-	-	-	-
ENSMUSG00000085891	1.4426	-0.441686	0.00530536	0.195669	X	12628517	12687731	+	Gm14634	predicted gene 14634 [Source:MGI Symbol%3BAcc:MGI:3705147]	-	-	-	-	-
ENSMUSG00000025900	1.44177	-0.162107	0.000756559	0.0451805	1	4069780	4479464	-	Rp1	retinitis pigmentosa 1 (human) [Source:MGI Symbol%3BAcc:MGI:1341105]	GO:0032305:positive regulation of icosanoid secretion;GO:0046456:icosanoid biosynthetic process;GO:0035845:photoreceptor cell outer segment organization;GO:0043651:linoleic acid metabolic process;GO:0048252:lauric acid metabolic process;GO:0019373:epoxygenase P450 pathway;GO:0036101:leukotriene B4 catabolic process;GO:0046548:retinal rod cell development;GO:0045494:photoreceptor cell maintenance;…	GO:0001750:photoreceptor outer segment;GO:0005874:microtubule;GO:0032391:photoreceptor connecting cilium;GO:0005875:microtubule associated complex;GO:0005783:endoplasmic reticulum;GO:0001917:photoreceptor inner segment;GO:0005634:nucleus;GO:0016324:apical plasma membrane;	GO:0020037:heme binding;GO:0009055:electron carrier activity;GO:0052869:arachidonic acid omega-hydroxylase activity;GO:0050051:leukotriene-B4 20-monooxygenase activity;GO:0008392:arachidonic acid epoxygenase activity;GO:0008017:microtubule binding;GO:0004674:protein serine/threonine kinase activity;GO:0005506:iron ion binding;GO:0018685:alkane 1-monooxygenase activity;GO:0005524:ATP binding;	K19538	-
ENSMUSG00000034656	1.4303	2.06381	6.03941e-11	2.38811e-08	8	85065268	85366875	+	Cacna1a	calcium channel%2C voltage-dependent%2C P/Q type%2C alpha 1A subunit [Source:MGI Symbol%3BAcc:MGI:109482]	GO:0006006:glucose metabolic process;GO:0043524:negative regulation of neuron apoptotic process;GO:0007214:gamma-aminobutyric acid signaling pathway;GO:0051932:synaptic transmission, GABAergic;GO:0007204:positive regulation of cytosolic calcium ion concentration;GO:0021522:spinal cord motor neuron differentiation;GO:0032353:negative regulation of hormone biosynthetic process;GO:0050885:neuromuscu…	GO:0005737:cytoplasm;GO:0043204:perikaryon;GO:0030425:dendrite;GO:0005634:nucleus;GO:0005891:voltage-gated calcium channel complex;	GO:0046872:metal ion binding;GO:0008331:high voltage-gated calcium channel activity;GO:0003677:DNA binding;GO:0005516:calmodulin binding;GO:0019905:syntaxin binding;GO:0005245:voltage-gated calcium channel activity;	K04344	;ko04010 MAPK signaling pathway;ko04020 Calcium signaling pathway;ko04721 Synaptic vesicle cycle;ko04723 Retrograde endocannabinoid signaling;ko04724 Glutamatergic synapse;ko04725 Cholinergic synapse;ko04726 Serotonergic synapse;ko04727 GABAergic synapse;ko04728 Dopaminergic synapse;ko04730 Long-term depression;ko04742 Taste transduction;ko04930 Type II diabetes mellitus;ko05017 Spinocerebellar a…
ENSMUSG00000059040	1.42766	0.117699	0.000482537	0.0319149	18	48178402	48181479	+	Eno1b	enolase 1B%2C retrotransposed [Source:MGI Symbol%3BAcc:MGI:3648653]	GO:0006096:glycolytic process;	GO:0000015:phosphopyruvate hydratase complex;	GO:0004634:phosphopyruvate hydratase activity;GO:0000287:magnesium ion binding;	K01689	;ko00010 Glycolysis / Gluconeogenesis;ko00680 Methane metabolism;ko01100 Metabolic pathways;ko01110 Biosynthesis of secondary metabolites;ko01120 Microbial metabolism in diverse environments;ko01200 Carbon metabolism;ko01230 Biosynthesis of amino acids;ko03018 RNA degradation;ko04066 HIF-1 signaling pathway;
ENSMUSG00000031111	1.41993	1.36695	3.75447e-08	8.88221e-06	X	48871413	48886626	-	Igsf1	immunoglobulin superfamily%2C member 1 [Source:MGI Symbol%3BAcc:MGI:2147913]	GO:0007165:signal transduction;GO:0006355:regulation of transcription, DNA-templated;	GO:0016021:integral component of membrane;GO:0005576:extracellular region;	GO:0034711:inhibin binding;GO:0015026:coreceptor activity;	-	-
ENSMUSG00000024935	1.41889	2.45062	0.00012726	0.0110872	19	28812449	28891360	+	Slc1a1	solute carrier family 1 (neuronal/epithelial high affinity glutamate transporter%2C system Xag)%2C member 1 [Source:MGI Symbol%3BAcc:MGI:105083]	GO:0051260:protein homooligomerization;GO:0051938:L-glutamate import;GO:0003333:amino acid transmembrane transport;GO:0035725:sodium ion transmembrane transport;GO:0070779:D-aspartate import;	GO:0016021:integral component of membrane;GO:0005886:plasma membrane;	GO:0016595:glutamate binding;GO:0015501:glutamate:sodium symporter activity;GO:0017153:sodium:dicarboxylate symporter activity;	K05612	;ko04721 Synaptic vesicle cycle;ko04724 Glutamatergic synapse;ko04974 Protein digestion and absorption;
ENSMUSG00000087006	1.41781	2.09522	2.16288e-07	4.4511e-05	2	93786155	93787546	-	Gm13889	predicted gene 13889 [Source:MGI Symbol%3BAcc:MGI:3652053]	-	-	-	-	-
ENSMUSG00000044641	1.41646	0.519345	2.85307e-05	0.00324985	2	167922924	167943123	+	Pard6b	par-6 family cell polarity regulator beta [Source:MGI Symbol%3BAcc:MGI:2135605]	GO:0006461:protein complex assembly;GO:0007049:cell cycle;GO:0051301:cell division;	GO:0005923:bicellular tight junction;GO:0043234:protein complex;GO:0005886:plasma membrane;GO:0045177:apical part of cell;GO:0005938:cell cortex;GO:0005634:nucleus;	GO:0005515:protein binding;	K06093	;ko04015 Rap1 signaling pathway;ko04144 Endocytosis;ko04360 Axon guidance;ko04390 Hippo signaling pathway;ko04391 Hippo signaling pathway - fly;ko04530 Tight junction;ko05165 Human papillomavirus infection;
ENSMUSG00000021222	1.41607	4.67774	1.11962e-20	1.3351e-17	12	83567240	83588694	+	Dcaf4	DDB1 and CUL4 associated factor 4 [Source:MGI Symbol%3BAcc:MGI:1921078]	-	GO:0080008:Cul4-RING E3 ubiquitin ligase complex;	-	K11799	-
ENSMUSG00000044006	1.41557	1.17341	0.00320603	0.13626	8	70333019	70340337	-	Cilp2	cartilage intermediate layer protein 2 [Source:MGI Symbol%3BAcc:MGI:1915959]	-	-	GO:0004035:alkaline phosphatase activity;GO:0004551:nucleotide diphosphatase activity;	-	-
ENSMUSG00000059901	1.41316	-0.626444	0.00507342	0.189898	10	61032891	61109217	-	Adamts14	a disintegrin-like and metallopeptidase (reprolysin type) with thrombospondin type 1 motif%2C 14 [Source:MGI Symbol%3BAcc:MGI:2179942]	GO:0007229:integrin-mediated signaling pathway;GO:0030199:collagen fibril organization;GO:0006508:proteolysis;	GO:0005576:extracellular region;	GO:0046872:metal ion binding;GO:0008237:metallopeptidase activity;	K08628	-
ENSMUSG00000097391	1.39713	-0.255127	0.0012735	0.067788	12	109696198	109715894	+	Mirg	miRNA containing gene [Source:MGI Symbol%3BAcc:MGI:3781106]	-	-	-	-	-
ENSMUSG00000073680	1.39604	0.338606	0.000113184	0.0100252	4	155866048	155870331	-	Tmem88b	transmembrane protein 88B [Source:MGI Symbol%3BAcc:MGI:2444329]	-	-	-	K09228	;ko05168 Herpes simplex virus 1 infection;
ENSMUSG00000107689	1.38737	4.52885	7.05651e-13	3.61705e-10	6	86490873	86493255	-	Gm44386	predicted gene%2C 44386 [Source:MGI Symbol%3BAcc:MGI:5690778]	-	-	-	-	-
ENSMUSG00000072612	1.38658	-0.0739452	0.000700063	0.042823	5	125466386	125467619	+	Gm10382	predicted gene 10382 [Source:MGI Symbol%3BAcc:MGI:3647829]	-	-	-	-	-
ENSMUSG00000008318	1.38656	4.53311	9.38926e-20	9.45054e-17	7	100495054	100512653	-	Relt	RELT tumor necrosis factor receptor [Source:MGI Symbol%3BAcc:MGI:2443373]	GO:0012501:programmed cell death;	GO:0016021:integral component of membrane;GO:0005737:cytoplasm;GO:0005886:plasma membrane;	-	K05156	;ko04060 Cytokine-cytokine receptor interaction;
ENSMUSG00000026360	1.37113	3.1401	7.40582e-10	2.41164e-07	1	143875076	143879899	-	Rgs2	regulator of G-protein signaling 2 [Source:MGI Symbol%3BAcc:MGI:1098271]	GO:0031116:positive regulation of microtubule polymerization;GO:0071877:regulation of adrenergic receptor signaling pathway;GO:0043547:positive regulation of GTPase activity;GO:0010519:negative regulation of phospholipase activity;GO:0007283:spermatogenesis;GO:0060087:relaxation of vascular smooth muscle;GO:0010614:negative regulation of cardiac muscle hypertrophy;GO:0043407:negative regulation o…	GO:0043005:neuron projection;GO:0005829:cytosol;GO:0009898:cytoplasmic side of plasma membrane;GO:0005730:nucleolus;	GO:0048487:beta-tubulin binding;GO:0005096:GTPase activator activity;	K18154	;ko04022 cGMP-PKG signaling pathway;ko04740 Olfactory transduction;ko04921 Oxytocin signaling pathway;
ENSMUSG00000111933	1.35782	0.859937	0.000492748	0.0324352	12	80065189	80128208	-	Gm36660	predicted gene%2C 36660 [Source:MGI Symbol%3BAcc:MGI:5595819]	-	-	-	-	-
ENSMUSG00000112433	1.35645	-0.216124	0.00280194	0.123497	10	78084714	78099973	-	Gm30122	predicted gene%2C 30122 [Source:MGI Symbol%3BAcc:MGI:5589281]	-	-	-	-	-
ENSMUSG00000043903	1.35258	0.6977	0.0003128	0.0225767	8	122985359	122999389	+	Zfp469	zinc finger protein 469 [Source:MGI Symbol%3BAcc:MGI:2684868]	-	-	-	-	-
ENSMUSG00000086915	1.34461	0.757941	1.69351e-05	0.00210347	10	39434492	39489678	-	Gm16364	predicted gene 16364 [Source:MGI Symbol%3BAcc:MGI:3840142]	-	-	-	-	-
ENSMUSG00000020150	1.34267	1.76304	0.00219301	0.102453	10	80093985	80096846	-	Gamt	guanidinoacetate methyltransferase [Source:MGI Symbol%3BAcc:MGI:1098221]	GO:0046498:S-adenosylhomocysteine metabolic process;GO:0009887:organ morphogenesis;GO:0032259:methylation;GO:0007283:spermatogenesis;GO:0006601:creatine biosynthetic process;GO:0040014:regulation of multicellular organism growth;GO:0046500:S-adenosylmethionine metabolic process;	GO:0042995:cell projection;	GO:0030731:guanidinoacetate N-methyltransferase activity;GO:0042803:protein homodimerization activity;	K00542	;ko00260 Glycine, serine and threonine metabolism;ko00330 Arginine and proline metabolism;ko01100 Metabolic pathways;
ENSMUSG00000012443	1.3382	0.815958	4.05349e-05	0.00441726	19	37364851	37410307	+	Kif11	kinesin family member 11 [Source:MGI Symbol%3BAcc:MGI:1098231]	GO:0090307:mitotic spindle assembly;GO:0007100:mitotic centrosome separation;GO:0051301:cell division;GO:0007018:microtubule-based movement;	GO:0005875:microtubule associated complex;GO:0072686:mitotic spindle;GO:0000922:spindle pole;GO:0005876:spindle microtubule;GO:0005737:cytoplasm;	GO:0003777:microtubule motor activity;GO:0008017:microtubule binding;GO:0005524:ATP binding;GO:0019901:protein kinase binding;	K10398	-
ENSMUSG00000051985	1.3377	7.43401	8.1491e-05	0.00770127	1	135881316	135934080	-	Igfn1	immunoglobulin-like and fibronectin type III domain containing 1 [Source:MGI Symbol%3BAcc:MGI:3045352]	-	GO:0005634:nucleus;GO:0030018:Z disc;	-	-	-
ENSMUSG00000056366	1.32406	1.70271	5.08742e-07	9.6121e-05	10	86567851	86568252	-	Fabp3-ps1	fatty acid binding protein 3%2C muscle and heart%2C pseudogene 1 [Source:MGI Symbol%3BAcc:MGI:101929]	-	-	-	-	-
ENSMUSG00000063415	1.31975	4.54287	7.45174e-05	0.00719932	6	84548396	84570890	-	Cyp26b1	cytochrome P450%2C family 26%2C subfamily b%2C polypeptide 1 [Source:MGI Symbol%3BAcc:MGI:2176159]	GO:0010628:positive regulation of gene expression;GO:0048384:retinoic acid receptor signaling pathway;GO:0060349:bone morphogenesis;GO:0007283:spermatogenesis;GO:0030326:embryonic limb morphogenesis;GO:0034653:retinoic acid catabolic process;GO:2001037:positive regulation of tongue muscle cell differentiation;GO:0001709:cell fate determination;GO:0007140:male meiosis;GO:0055114:oxidation-reductio…	GO:0016020:membrane;GO:0005783:endoplasmic reticulum;	GO:0001972:retinoic acid binding;GO:0020037:heme binding;GO:0009055:electron carrier activity;GO:0005506:iron ion binding;GO:0008401:retinoic acid 4-hydroxylase activity;	K12664	;ko00830 Retinol metabolism;ko01100 Metabolic pathways;
ENSMUSG00000026255	1.31735	1.6444	0.000739642	0.0445292	1	87192085	87238561	+	Efhd1	EF hand domain containing 1 [Source:MGI Symbol%3BAcc:MGI:1921607]	GO:0031175:neuron projection development;	GO:0005743:mitochondrial inner membrane;	GO:0046872:metal ion binding;	-	-
ENSMUSG00000048279	1.31286	5.506	1.68947e-15	1.26389e-12	14	61375906	61478144	+	Sacs	sacsin [Source:MGI Symbol%3BAcc:MGI:1354724]	GO:0090084:negative regulation of inclusion body assembly;	GO:0005634:nucleus;GO:0005739:mitochondrion;	GO:0070628:proteasome binding;GO:0051087:chaperone binding;GO:0030544:Hsp70 protein binding;GO:0050750:low-density lipoprotein particle receptor binding;GO:0005524:ATP binding;	K17592	-
ENSMUSG00000040136	1.30302	2.14261	9.51526e-07	0.000171025	7	45753947	45829457	-	Abcc8	ATP-binding cassette%2C sub-family C (CFTR/MRP)%2C member 8 [Source:MGI Symbol%3BAcc:MGI:1352629]	GO:0032496:response to lipopolysaccharide;GO:0032868:response to insulin;GO:0043268:positive regulation of potassium ion transport;GO:0009268:response to pH;GO:0046676:negative regulation of insulin secretion;GO:0010043:response to zinc ion;GO:0071805:potassium ion transmembrane transport;GO:0042493:response to drug;	GO:0030672:synaptic vesicle membrane;GO:0042383:sarcolemma;GO:0008282:ATP-sensitive potassium channel complex;GO:0008076:voltage-gated potassium channel complex;	GO:0005267:potassium channel activity;GO:0008281:sulfonylurea receptor activity;GO:0042626:ATPase activity, coupled to transmembrane movement of substances;GO:0044325:ion channel binding;GO:0005524:ATP binding;GO:0019905:syntaxin binding;GO:0015272:ATP-activated inward rectifier potassium channel activity;	K05032	;ko02010 ABC transporters;ko04911 Insulin secretion;ko04930 Type II diabetes mellitus;
ENSMUSG00000059741	1.2982	4.65892	0.00154902	0.0782412	9	110570929	110598866	+	Myl3	myosin%2C light polypeptide 3 [Source:MGI Symbol%3BAcc:MGI:97268]	GO:0002026:regulation of the force of heart contraction;GO:0055010:ventricular cardiac muscle tissue morphogenesis;GO:0006942:regulation of striated muscle contraction;GO:0060048:cardiac muscle contraction;	GO:0031672:A band;GO:0016459:myosin complex;GO:0031674:I band;	GO:0003785:actin monomer binding;GO:0005509:calcium ion binding;GO:0003774:motor activity;	K12749	;ko04260 Cardiac muscle contraction;ko04261 Adrenergic signaling in cardiomyocytes;ko04371 Apelin signaling pathway;ko05410 Hypertrophic cardiomyopathy;ko05414 Dilated cardiomyopathy;
ENSMUSG00000084904	1.29226	-0.254531	0.00731154	0.242953	X	93486338	93491333	+	Gm14827	predicted gene 14827 [Source:MGI Symbol%3BAcc:MGI:3705192]	-	-	-	-	-
ENSMUSG00000053886	1.29142	0.935109	0.00366567	0.149425	8	68729219	68800351	+	Sh2d4a	SH2 domain containing 4A [Source:MGI Symbol%3BAcc:MGI:1919531]	GO:0010923:negative regulation of phosphatase activity;	GO:0005737:cytoplasm;GO:0005730:nucleolus;	GO:0019902:phosphatase binding;	K17577	-
ENSMUSG00000023017	1.29005	0.694379	0.00339353	0.141676	15	99568249	99599011	+	Asic1	acid-sensing (proton-gated) ion channel 1 [Source:MGI Symbol%3BAcc:MGI:1194915]	GO:0035725:sodium ion transmembrane transport;	GO:0016021:integral component of membrane;	GO:0015280:ligand-gated sodium channel activity;	K04829	;ko04750 Inflammatory mediator regulation of TRP channels;
ENSMUSG00000071661	1.28813	-0.0760575	0.00234475	0.10835	19	8779919	8782210	+	Zbtb3	zinc finger and BTB domain containing 3 [Source:MGI Symbol%3BAcc:MGI:1922541]	GO:0006355:regulation of transcription, DNA-templated;	GO:0005634:nucleus;	GO:0003677:DNA binding;GO:0008270:zinc ion binding;	K10490	-
ENSMUSG00000082488	1.28673	-0.255998	0.00639913	0.222287	13	92009551	92010163	+	1700119I11Rik	RIKEN cDNA 1700119I11 gene [Source:MGI Symbol%3BAcc:MGI:1925729]	-	-	-	-	-
ENSMUSG00000034361	1.28504	3.15929	9.25729e-13	4.53517e-10	8	95259618	95297159	+	Cpne2	copine II [Source:MGI Symbol%3BAcc:MGI:2387578]	-	-	-	-	-
ENSMUSG00000110631	1.27084	2.0832	0.000789118	0.0466718	8	122559986	122567917	+	Gm42047	predicted gene%2C 42047 [Source:MGI Symbol%3BAcc:MGI:5624932]	-	-	-	-	-
ENSMUSG00000000915	1.26792	3.70189	2.3082e-13	1.25274e-10	5	124111691	124143621	+	Hip1r	huntingtin interacting protein 1 related [Source:MGI Symbol%3BAcc:MGI:1352504]	GO:0006898:receptor-mediated endocytosis;	GO:0005856:cytoskeleton;GO:0005905:coated pit;GO:0030136:clathrin-coated vesicle;	GO:0035091:phosphatidylinositol binding;GO:0003779:actin binding;	-	-
ENSMUSG00000110353	1.25658	2.08734	1.3646e-06	0.000236071	10	95659835	95678792	-	Gm33543	predicted gene%2C 33543 [Source:MGI Symbol%3BAcc:MGI:5592702]	-	-	-	-	-
ENSMUSG00000037762	1.25254	3.77455	1.09065e-10	4.19288e-08	10	70080930	70121798	+	Slc16a9	solute carrier family 16 (monocarboxylic acid transporters)%2C member 9 [Source:MGI Symbol%3BAcc:MGI:1914109]	GO:0055085:transmembrane transport;GO:0046415:urate metabolic process;	GO:0005886:plasma membrane;GO:0016021:integral component of membrane;	GO:0015293:symporter activity;	K08186	-
ENSMUSG00000040563	1.25142	0.0574341	0.00324929	0.137599	9	21848329	21860203	+	Plppr2	phospholipid phosphatase related 2 [Source:MGI Symbol%3BAcc:MGI:2384575]	GO:0008152:metabolic process;	GO:0016020:membrane;GO:0016021:integral component of membrane;	GO:0003824:catalytic activity;GO:0008195:phosphatidate phosphatase activity;	K19581	-
ENSMUSG00000021062	1.24792	2.11716	1.13589e-07	2.45632e-05	12	76844734	76869682	-	Rab15	RAB15%2C member RAS oncogene family [Source:MGI Symbol%3BAcc:MGI:1916865]	GO:0007264:small GTPase mediated signal transduction;GO:0015031:protein transport;	GO:0005886:plasma membrane;	GO:0005525:GTP binding;GO:0005515:protein binding;	K07908	-
ENSMUSG00000025658	1.24303	1.37566	0.000369931	0.0256308	X	156604432	156826290	-	Cnksr2	connector enhancer of kinase suppressor of Ras 2 [Source:MGI Symbol%3BAcc:MGI:2661175]	GO:0016310:phosphorylation;GO:0009966:regulation of signal transduction;	GO:0005737:cytoplasm;GO:0045211:postsynaptic membrane;GO:0043005:neuron projection;GO:0005886:plasma membrane;GO:0043025:neuronal cell body;	GO:0005543:phospholipid binding;GO:0016301:kinase activity;GO:0019901:protein kinase binding;	K17536	;ko04013 MAPK signaling pathway - fly;
ENSMUSG00000040046	1.23834	1.70906	1.442e-05	0.00186079	7	46294065	46321961	-	Tph1	tryptophan hydroxylase 1 [Source:MGI Symbol%3BAcc:MGI:98796]	GO:0006587:serotonin biosynthetic process from tryptophan;GO:0046849:bone remodeling;GO:0055114:oxidation-reduction process;GO:0030279:negative regulation of ossification;GO:0060749:mammary gland alveolus development;GO:0007623:circadian rhythm;GO:0035902:response to immobilization stress;	GO:0043005:neuron projection;GO:0005737:cytoplasm;	GO:0004510:tryptophan 5-monooxygenase activity;GO:0016597:amino acid binding;GO:0005506:iron ion binding;	K00502	;ko00380 Tryptophan metabolism;ko00790 Folate biosynthesis;ko01100 Metabolic pathways;ko04361 Axon regeneration;ko04726 Serotonergic synapse;
ENSMUSG00000083649	1.23771	1.19953	2.16403e-05	0.00258187	7	5127937	5128949	-	Rasl2-9	RAS-like%2C family 2%2C locus 9 [Source:MGI Symbol%3BAcc:MGI:104605]	GO:0007264:small GTPase mediated signal transduction;GO:0006913:nucleocytoplasmic transport;GO:0006886:intracellular protein transport;	GO:0005634:nucleus;	GO:0003924:GTPase activity;GO:0005525:GTP binding;	K07936	;ko03008 Ribosome biogenesis in eukaryotes;ko03013 RNA transport;ko05166 Human T-cell leukemia virus 1 infection;
ENSMUSG00000086341	1.23614	0.146461	0.00192637	0.0918534	14	55803616	55813448	-	Gm15932	predicted gene 15932 [Source:MGI Symbol%3BAcc:MGI:3802106]	-	-	-	-	-
ENSMUSG00000032523	1.23396	6.71395	5.95277e-18	5.31515e-15	9	121613082	121621573	-	Hhatl	hedgehog acyltransferase-like [Source:MGI Symbol%3BAcc:MGI:1922020]	GO:0060262:negative regulation of N-terminal protein palmitoylation;	GO:0016021:integral component of membrane;GO:0048471:perinuclear region of cytoplasm;GO:0005783:endoplasmic reticulum;	GO:0005515:protein binding;	-	-
ENSMUSG00000109008	1.23261	0.14514	0.0012464	0.0667265	7	80630594	80643163	-	Gm44899	predicted gene 44899 [Source:MGI Symbol%3BAcc:MGI:5753475]	-	-	-	-	-
ENSMUSG00000086324	1.23077	-0.00657193	0.00797929	0.258773	16	35787122	35803600	-	Gm15564	predicted gene 15564 [Source:MGI Symbol%3BAcc:MGI:3783013]	-	-	-	-	-
ENSMUSG00000021948	1.23	3.82138	4.73761e-06	0.000712688	14	30317311	30348167	-	Prkcd	protein kinase C%2C delta [Source:MGI Symbol%3BAcc:MGI:97598]	GO:2000304:positive regulation of ceramide biosynthetic process;GO:0051490:negative regulation of filopodium assembly;GO:0034351:negative regulation of glial cell apoptotic process;GO:0032613:interleukin-10 production;GO:0032930:positive regulation of superoxide anion generation;GO:0042119:neutrophil activation;GO:0035307:positive regulation of protein dephosphorylation;GO:0046326:positive regula…	GO:0016363:nuclear matrix;GO:0005783:endoplasmic reticulum;GO:0005829:cytosol;GO:0005886:plasma membrane;GO:0005911:cell-cell junction;GO:0005739:mitochondrion;	GO:0008022:protein C-terminus binding;GO:0004699:calcium-independent protein kinase C activity;GO:0046872:metal ion binding;GO:0070976:TIR domain binding;GO:0008047:enzyme activator activity;GO:0043560:insulin receptor substrate binding;GO:0005524:ATP binding;GO:0019901:protein kinase binding;GO:0004715:non-membrane spanning protein tyrosine kinase activity;	K06068	;ko04062 Chemokine signaling pathway;ko04140 Autophagy - animal;ko04270 Vascular smooth muscle contraction;ko04361 Axon regeneration;ko04621 NOD-like receptor signaling pathway;ko04625 C-type lectin receptor signaling pathway;ko04666 Fc gamma R-mediated phagocytosis;ko04722 Neurotrophin signaling pathway;ko04750 Inflammatory mediator regulation of TRP channels;ko04912 GnRH signaling pathway;ko049…
ENSMUSG00000085828	1.22525	0.272796	0.00484943	0.183526	6	88819836	88824256	+	Gm15612	predicted gene 15612 [Source:MGI Symbol%3BAcc:MGI:3641714]	-	-	-	-	-
ENSMUSG00000002804	1.2162	2.04699	3.24663e-07	6.44193e-05	12	112897911	112905744	-	Nudt14	nudix (nucleoside diphosphate linked moiety X)-type motif 14 [Source:MGI Symbol%3BAcc:MGI:1913424]	-	GO:0005737:cytoplasm;	GO:0046872:metal ion binding;GO:0008768:UDP-sugar diphosphatase activity;GO:0047631:ADP-ribose diphosphatase activity;	K08077	-
ENSMUSG00000090157	1.21404	0.963479	0.000195027	0.0155794	2	31940098	31954923	-	Gm16534	predicted gene 16534 [Source:MGI Symbol%3BAcc:MGI:4413442]	-	-	-	-	-
ENSMUSG00000027199	1.21175	1.95172	0.000713221	0.0434837	2	122424948	122441784	-	Gatm	glycine amidinotransferase (L-arginine:glycine amidinotransferase) [Source:MGI Symbol%3BAcc:MGI:1914342]	GO:0046689:response to mercury ion;GO:0006979:response to oxidative stress;GO:0007584:response to nutrient;GO:0043434:response to peptide hormone;GO:0006601:creatine biosynthetic process;GO:0042246:tissue regeneration;GO:0009790:embryo development;	GO:0005743:mitochondrial inner membrane;GO:0005758:mitochondrial intermembrane space;	GO:0016813:hydrolase activity, acting on carbon-nitrogen (but not peptide) bonds, in linear amidines;GO:0015068:glycine amidinotransferase activity;	K00613	;ko00260 Glycine, serine and threonine metabolism;ko00330 Arginine and proline metabolism;ko01100 Metabolic pathways;
ENSMUSG00000041189	1.21108	6.01103	4.12529e-16	3.12838e-13	11	69674862	69686769	-	Chrnb1	cholinergic receptor%2C nicotinic%2C beta polypeptide 1 (muscle) [Source:MGI Symbol%3BAcc:MGI:87890]	GO:0007274:neuromuscular synaptic transmission;GO:0035095:behavioral response to nicotine;GO:0007271:synaptic transmission, cholinergic;GO:0048747:muscle fiber development;GO:0001941:postsynaptic membrane organization;GO:0007165:signal transduction;GO:0042391:regulation of membrane potential;GO:0034220:ion transmembrane transport;GO:0006812:cation transport;GO:0006936:muscle contraction;	GO:0030054:cell junction;GO:0005892:acetylcholine-gated channel complex;GO:0045211:postsynaptic membrane;	GO:0015464:acetylcholine receptor activity;GO:0042166:acetylcholine binding;GO:0005515:protein binding;GO:0004889:acetylcholine-activated cation-selective channel activity;	K04812	;ko04080 Neuroactive ligand-receptor interaction;
ENSMUSG00000032826	1.21035	6.59008	1.14928e-22	1.87126e-19	3	126715261	127292999	-	Ank2	ankyrin 2%2C brain [Source:MGI Symbol%3BAcc:MGI:88025]	GO:0086091:regulation of heart rate by cardiac conduction;GO:0010628:positive regulation of gene expression;GO:0042981:regulation of apoptotic process;GO:0086005:ventricular cardiac muscle cell action potential;GO:0072661:protein targeting to plasma membrane;GO:0043268:positive regulation of potassium ion transport;GO:0033292:T-tubule organization;GO:0050821:protein stabilization;GO:0070972:prote…	GO:0043034:costamere;GO:0016323:basolateral plasma membrane;GO:0031430:M band;GO:0045211:postsynaptic membrane;GO:0005856:cytoskeleton;GO:0030018:Z disc;GO:0030315:T-tubule;GO:0048471:perinuclear region of cytoplasm;GO:0014704:intercalated disc;GO:0005887:integral component of plasma membrane;GO:0030017:sarcomere;GO:0016324:apical plasma membrane;GO:0005829:cytosol;GO:0031672:A band;GO:0042383:sa…	GO:0030507:spectrin binding;GO:0015459:potassium channel regulator activity;GO:0019901:protein kinase binding;GO:0030674:protein binding, bridging;GO:0051117:ATPase binding;GO:0044325:ion channel binding;	K10380	;ko04624 Toll and Imd signaling pathway;ko05205 Proteoglycans in cancer;
ENSMUSG00000018427	1.20936	5.10517	2.83831e-13	1.52549e-10	11	86827251	86884533	-	Ypel2	yippee like 2 [Source:MGI Symbol%3BAcc:MGI:1925114]	-	-	-	-	-
ENSMUSG00000015980	1.19958	1.42305	7.53646e-06	0.00107252	7	138792904	138822895	+	Lrrc27	leucine rich repeat containing 27 [Source:MGI Symbol%3BAcc:MGI:1923862]	-	-	-	-	-
ENSMUSG00000061126	1.19742	4.80933	2.27069e-09	6.79626e-07	17	32671697	32712294	+	Cyp4f39	cytochrome P450%2C family 4%2C subfamily f%2C polypeptide 39 [Source:MGI Symbol%3BAcc:MGI:2445210]	GO:0055114:oxidation-reduction process;	-	GO:0004497:monooxygenase activity;GO:0046872:metal ion binding;	K00490	-
ENSMUSG00000038390	1.19617	0.527918	0.00187923	0.0903844	6	124835407	124840946	-	Gpr162	G protein-coupled receptor 162 [Source:MGI Symbol%3BAcc:MGI:1315214]	GO:0007165:signal transduction;	GO:0016020:membrane;	GO:0004871:signal transducer activity;	K08440	-
ENSMUSG00000035513	1.19601	4.10905	1.40654e-05	0.0018278	2	29084553	29143017	-	Ntng2	netrin G2 [Source:MGI Symbol%3BAcc:MGI:2159341]	GO:0007409:axonogenesis;	GO:0046658:anchored component of plasma membrane;	-	K16359	;ko04360 Axon guidance;ko04514 Cell adhesion molecules;
ENSMUSG00000097960	1.1943	2.19712	4.79561e-08	1.1108e-05	8	120931173	120954969	-	A330074K22Rik	RIKEN cDNA A330074K22 gene [Source:MGI Symbol%3BAcc:MGI:3045392]	-	-	-	-	-
ENSMUSG00000001211	1.19413	7.3405	1.56489e-16	1.23758e-13	10	78105012	78188323	-	Agpat3	1-acylglycerol-3-phosphate O-acyltransferase 3 [Source:MGI Symbol%3BAcc:MGI:1336186]	GO:0008654:phospholipid biosynthetic process;	GO:0005886:plasma membrane;GO:0016021:integral component of membrane;GO:0005783:endoplasmic reticulum;	GO:0003841:1-acylglycerol-3-phosphate O-acyltransferase activity;	K13523	;ko00561 Glycerolipid metabolism;ko00564 Glycerophospholipid metabolism;ko01100 Metabolic pathways;ko01110 Biosynthesis of secondary metabolites;ko04072 Phospholipase D signaling pathway;
ENSMUSG00000021223	1.19132	0.375534	0.00137584	0.0716511	12	83810408	83839156	+	Papln	papilin%2C proteoglycan-like sulfated glycoprotein [Source:MGI Symbol%3BAcc:MGI:2386139]	GO:0010466:negative regulation of peptidase activity;	GO:0005604:basement membrane;	GO:0004867:serine-type endopeptidase inhibitor activity;GO:0004222:metalloendopeptidase activity;GO:0008270:zinc ion binding;	-	-
ENSMUSG00000017652	1.19102	-0.376779	0.00984044	0.296615	2	164897547	164914868	+	Cd40	CD40 antigen [Source:MGI Symbol%3BAcc:MGI:88336]	GO:0006954:inflammatory response;GO:0032735:positive regulation of interleukin-12 production;GO:0090037:positive regulation of protein kinase C signaling;GO:0043406:positive regulation of MAP kinase activity;GO:0006874:cellular calcium ion homeostasis;GO:0051607:defense response to virus;GO:0051023:regulation of immunoglobulin secretion;GO:0045944:positive regulation of transcription from RNA pol…	GO:0005615:extracellular space;GO:0043231:intracellular membrane-bounded organelle;GO:0009897:external side of plasma membrane;GO:0035631:CD40 receptor complex;	GO:0031625:ubiquitin protein ligase binding;	K03160	;ko04060 Cytokine-cytokine receptor interaction;ko04064 NF-kappa B signaling pathway;ko04514 Cell adhesion molecules;ko04620 Toll-like receptor signaling pathway;ko04672 Intestinal immune network for IgA production;ko05144 Malaria;ko05145 Toxoplasmosis;ko05166 Human T-cell leukemia virus 1 infection;ko05169 Epstein-Barr virus infection;ko05202 Transcriptional misregulation in cancer;ko05310 Asthm…
ENSMUSG00000061306	1.18858	6.45325	2.80838e-19	2.72269e-16	11	119994786	120042172	-	Slc38a10	solute carrier family 38%2C member 10 [Source:MGI Symbol%3BAcc:MGI:1919305]	GO:0006865:amino acid transport;GO:0006814:sodium ion transport;GO:0060348:bone development;	GO:0016021:integral component of membrane;	-	K14996	-
ENSMUSG00000074818	1.18529	3.63197	7.15718e-08	1.58486e-05	19	45015345	45034156	-	Pdzd7	PDZ domain containing 7 [Source:MGI Symbol%3BAcc:MGI:3608325]	-	GO:0005634:nucleus;GO:0005929:cilium;	-	-	-
ENSMUSG00000006221	1.18091	8.84964	2.8007e-07	5.61753e-05	4	141148090	141152622	+	Hspb7	heat shock protein family%2C member 7 (cardiovascular) [Source:MGI Symbol%3BAcc:MGI:1352494]	-	-	-	K09546	-
ENSMUSG00000025129	1.17448	5.7281	3.93223e-09	1.11633e-06	11	120440805	120441958	-	Ppp1r27	protein phosphatase 1%2C regulatory subunit 27 [Source:MGI Symbol%3BAcc:MGI:1915951]	GO:0010923:negative regulation of phosphatase activity;	-	GO:0019902:phosphatase binding;	K17566	-
ENSMUSG00000075028	1.17181	-0.0919142	0.00967099	0.293679	2	92802363	92876512	-	Prdm11	PR domain containing 11 [Source:MGI Symbol%3BAcc:MGI:2685553]	-	-	-	-	-
ENSMUSG00000037196	1.17139	0.708945	0.000329164	0.023452	17	10621941	11059198	-	Pacrg	PARK2 co-regulated [Source:MGI Symbol%3BAcc:MGI:1916560]	GO:0007286:spermatid development;	GO:0097225:sperm midpiece;GO:0044297:cell body;GO:0005739:mitochondrion;	-	-	-
ENSMUSG00000044788	1.17106	4.50255	5.41285e-10	1.82714e-07	11	115170448	115188489	-	Fads6	fatty acid desaturase domain family%2C member 6 [Source:MGI Symbol%3BAcc:MGI:3039592]	GO:0006633:fatty acid biosynthetic process;GO:0055114:oxidation-reduction process;	GO:0016021:integral component of membrane;	GO:0016491:oxidoreductase activity;	K12419	-
ENSMUSG00000028116	1.16648	6.1862	4.88374e-08	1.1265e-05	3	122799855	122828664	-	Myoz2	myozenin 2 [Source:MGI Symbol%3BAcc:MGI:1913063]	-	GO:0030018:Z disc;GO:0015629:actin cytoskeleton;	GO:0031433:telethonin binding;GO:0003779:actin binding;	-	-
ENSMUSG00000054034	1.16552	3.11878	0.0045229	0.173464	X	135101697	135104625	-	Tceal5	transcription elongation factor A (SII)-like 5 [Source:MGI Symbol%3BAcc:MGI:3036236]	GO:0006351:transcription, DNA-templated;GO:0006355:regulation of transcription, DNA-templated;GO:0006414:translational elongation;	GO:0005634:nucleus;	GO:0003746:translation elongation factor activity;	-	-
ENSMUSG00000002265	1.16353	6.33084	1.95337e-09	5.9091e-07	7	6706891	6733430	-	Peg3	paternally expressed 3 [Source:MGI Symbol%3BAcc:MGI:104748]	GO:0035264:multicellular organism growth;GO:0010468:regulation of gene expression;GO:0001701:in utero embryonic development;GO:0071514:genetic imprinting;	GO:0005622:intracellular;	GO:0005488:binding;	K09230	-
ENSMUSG00000100410	1.16102	2.3429	1.23003e-06	0.000214131	13	99213034	99224429	-	2310020H05Rik	RIKEN cDNA 2310020H05 gene [Source:MGI Symbol%3BAcc:MGI:1916853]	-	-	-	-	-
ENSMUSG00000000552	1.15669	2.54632	0.000768237	0.0456971	15	103222322	103248520	-	Zfp385a	zinc finger protein 385A [Source:MGI Symbol%3BAcc:MGI:1352495]	GO:0030220:platelet formation;GO:0045600:positive regulation of fat cell differentiation;GO:0007611:learning or memory;GO:2000765:regulation of cytoplasmic translation;GO:0010609:mRNA localization resulting in posttranscriptional regulation of gene expression;GO:0007626:locomotory behavior;GO:0035855:megakaryocyte development;GO:0007599:hemostasis;GO:0070889:platelet alpha granule organization;	GO:0030425:dendrite;GO:0005622:intracellular;GO:0043025:neuronal cell body;	GO:0003730:mRNA 3'-UTR binding;GO:0008270:zinc ion binding;GO:0003676:nucleic acid binding;	-	-
ENSMUSG00000073535	1.15598	2.07997	0.00014714	0.0124549	1	155395919	155402889	-	Gm5532	predicted gene 5532 [Source:MGI Symbol%3BAcc:MGI:3646828]	-	-	-	-	-
ENSMUSG00000040998	1.15324	2.58841	0.00154712	0.0782412	3	132587506	132656052	-	Npnt	nephronectin [Source:MGI Symbol%3BAcc:MGI:2148811]	GO:0097195:pilomotor reflex;GO:0007160:cell-matrix adhesion;GO:0070374:positive regulation of ERK1 and ERK2 cascade;GO:2000721:positive regulation of transcription from RNA polymerase II promoter involved in smooth muscle cell differentiation;GO:0030198:extracellular matrix organization;GO:0071356:cellular response to tumor necrosis factor;GO:0001658:branching involved in ureteric bud morphogenes…	GO:0005604:basement membrane;GO:0030485:smooth muscle contractile fiber;GO:0034678:integrin alpha8-beta1 complex;	GO:0005178:integrin binding;GO:0005509:calcium ion binding;	K06824	;ko04512 ECM-receptor interaction;
ENSMUSG00000108726	1.15167	1.48462	1.69962e-05	0.00210491	7	37749572	37761125	-	Gm30684	predicted gene%2C 30684 [Source:MGI Symbol%3BAcc:MGI:5589843]	-	-	-	-	-
ENSMUSG00000090641	1.15085	0.868807	0.000665988	0.0411938	13	67186660	67209234	-	Zfp712	zinc finger protein 712 [Source:MGI Symbol%3BAcc:MGI:1925501]	-	-	GO:0046872:metal ion binding;	K09228	;ko05168 Herpes simplex virus 1 infection;
ENSMUSG00000029238	1.14732	6.00716	6.28511e-13	3.25175e-10	5	76357715	76452639	-	Clock	circadian locomotor output cycles kaput [Source:MGI Symbol%3BAcc:MGI:99698]	GO:0032922:circadian regulation of gene expression;GO:0071479:cellular response to ionizing radiation;GO:0000077:DNA damage checkpoint;GO:0007165:signal transduction;GO:0045944:positive regulation of transcription from RNA polymerase II promoter;GO:0009649:entrainment of circadian clock;	GO:0005737:cytoplasm;GO:0005667:transcription factor complex;GO:0005694:chromosome;	GO:0004871:signal transducer activity;GO:0001077:RNA polymerase II core promoter proximal region sequence-specific DNA binding transcription factor activity involved in positive regulation of transcription;GO:0004402:histone acetyltransferase activity;GO:0001190:RNA polymerase II transcription factor binding transcription factor activity involved in positive regulation of transcription;GO:0000978…	K02223	;ko04710 Circadian rhythm;ko04711 Circadian rhythm - fly;ko04728 Dopaminergic synapse;
ENSMUSG00000073236	1.14477	-0.218497	0.00940673	0.288847	2	153183077	153187993	-	2500004C02Rik	RIKEN cDNA 2500004C02 gene [Source:MGI Symbol%3BAcc:MGI:1919576]	-	-	-	-	-
ENSMUSG00000101257	1.14023	2.02124	9.0777e-06	0.00125633	1	80202761	80206509	+	2310015K22Rik	RIKEN cDNA 2310015K22 gene [Source:MGI Symbol%3BAcc:MGI:1916815]	-	-	-	-	-
ENSMUSG00000013846	1.13886	4.82456	3.76088e-13	2.00191e-10	15	66974724	67048679	-	St3gal1	ST3 beta-galactoside alpha-2%2C3-sialyltransferase 1 [Source:MGI Symbol%3BAcc:MGI:98304]	GO:0006486:protein glycosylation;GO:0006468:protein phosphorylation;	GO:0005576:extracellular region;GO:0030173:integral component of Golgi membrane;	GO:0003836:beta-galactoside (CMP) alpha-2,3-sialyltransferase activity;	K00780	;ko00512 Mucin type O-glycan biosynthesis;ko00533 Glycosaminoglycan biosynthesis - keratan sulfate;ko00603 Glycosphingolipid biosynthesis - globo and isoglobo series;ko00604 Glycosphingolipid biosynthesis - ganglio series;ko01100 Metabolic pathways;
ENSMUSG00000074215	1.13599	0.62484	0.000543755	0.0349407	8	84790190	84791766	-	Gm10643	predicted gene 10643 [Source:MGI Symbol%3BAcc:MGI:3642507]	-	-	-	-	-
ENSMUSG00000112071	1.13553	1.47152	0.0007944	0.046884	12	32146612	32173701	-	5430401H09Rik	RIKEN cDNA 5430401H09 gene [Source:MGI Symbol%3BAcc:MGI:1918646]	-	-	-	-	-
ENSMUSG00000097787	1.12957	0.375597	0.00428447	0.167031	19	32366616	32368590	+	2700046G09Rik	RIKEN cDNA 2700046G09 gene [Source:MGI Symbol%3BAcc:MGI:1914438]	-	-	-	-	-
ENSMUSG00000111027	1.12528	0.128177	0.00867902	0.274707	9	74968636	74969329	-	Gm2981	predicted gene 2981 [Source:MGI Symbol%3BAcc:MGI:3781159]	-	-	-	-	-
ENSMUSG00000051726	1.11978	2.92753	0.000451876	0.030285	12	17222101	17226889	-	Kcnf1	potassium voltage-gated channel%2C subfamily F%2C member 1 [Source:MGI Symbol%3BAcc:MGI:2687399]	GO:0015693:magnesium ion transport;GO:0034765:regulation of ion transmembrane transport;GO:0051260:protein homooligomerization;GO:0071805:potassium ion transmembrane transport;GO:0086001:cardiac muscle cell action potential;	GO:0030425:dendrite;GO:0008076:voltage-gated potassium channel complex;GO:0043025:neuronal cell body;	GO:0042802:identical protein binding;GO:0005251:delayed rectifier potassium channel activity;GO:0005242:inward rectifier potassium channel activity;	K04899	-
ENSMUSG00000108854	1.11456	0.364475	0.00644293	0.22334	7	19054042	19076440	-	D830036C21Rik	RIKEN cDNA D830036C21 gene [Source:MGI Symbol%3BAcc:MGI:2685688]	-	-	-	-	-
ENSMUSG00000047146	1.11185	1.28787	0.00186379	0.0898758	10	62640349	62744775	-	Tet1	tet methylcytosine dioxygenase 1 [Source:MGI Symbol%3BAcc:MGI:1098693]	GO:0090310:negative regulation of methylation-dependent chromatin silencing;GO:0019827:stem cell maintenance;GO:0001826:inner cell mass cell differentiation;GO:0055114:oxidation-reduction process;GO:0044030:regulation of DNA methylation;GO:0080111:DNA demethylation;	GO:0005634:nucleus;	GO:0005515:protein binding;GO:0008270:zinc ion binding;GO:0016702:oxidoreductase activity, acting on single donors with incorporation of molecular oxygen, incorporation of two atoms of oxygen;GO:0005506:iron ion binding;GO:0043566:structure-specific DNA binding;GO:0070579:methylcytosine dioxygenase activity;	K13097	-
ENSMUSG00000025092	1.11055	3.50569	7.84407e-08	1.73004e-05	19	58784182	58932086	-	Hspa12a	heat shock protein 12A [Source:MGI Symbol%3BAcc:MGI:1920692]	GO:0006950:response to stress;	-	GO:0005524:ATP binding;	-	-
ENSMUSG00000043068	1.10976	-0.182107	0.00935118	0.288397	8	125466996	125478571	-	Fam89a	family with sequence similarity 89%2C member A [Source:MGI Symbol%3BAcc:MGI:1916877]	-	-	-	-	-
ENSMUSG00000040653	1.1095	6.52581	5.62058e-14	3.45722e-11	10	3316057	3414975	+	Ppp1r14c	protein phosphatase 1%2C regulatory inhibitor subunit 14C [Source:MGI Symbol%3BAcc:MGI:1923392]	GO:0007165:signal transduction;GO:0043086:negative regulation of catalytic activity;GO:0050794:regulation of cellular process;	-	GO:0004865:protein serine/threonine phosphatase inhibitor activity;	K17556	-
ENSMUSG00000060212	1.10444	0.789771	0.00666883	0.229162	8	126478247	126625056	-	Pcnx2	pecanex homolog 2 [Source:MGI Symbol%3BAcc:MGI:2445010]	-	-	-	-	-
ENSMUSG00000105449	1.10348	0.945229	0.000228857	0.0175577	3	135133924	135141649	-	Gm43379	predicted gene 43379 [Source:MGI Symbol%3BAcc:MGI:5663516]	-	-	-	-	-
ENSMUSG00000087574	1.10127	1.35946	2.49029e-05	0.00290232	11	88609471	88619719	+	C030037D09Rik	RIKEN cDNA C030037D09 gene [Source:MGI Symbol%3BAcc:MGI:1924865]	-	-	-	-	-
ENSMUSG00000060183	1.10018	0.433447	0.0026766	0.119399	5	92507403	92513344	-	Cxcl11	chemokine (C-X-C motif) ligand 11 [Source:MGI Symbol%3BAcc:MGI:1860203]	GO:0006955:immune response;GO:0006954:inflammatory response;GO:0006935:chemotaxis;	GO:0005615:extracellular space;	GO:0008009:chemokine activity;	K12672	;ko04060 Cytokine-cytokine receptor interaction;ko04061 Viral protein interaction with cytokine and cytokine receptor;ko04062 Chemokine signaling pathway;ko04620 Toll-like receptor signaling pathway;
ENSMUSG00000009210	1.09964	1.9569	1.66239e-05	0.00207738	11	106256298	106268384	+	Prr29	proline rich 29 [Source:MGI Symbol%3BAcc:MGI:1922823]	-	-	-	-	-
ENSMUSG00000104348	1.09191	2.15136	1.31187e-05	0.00172533	1	192963579	192966151	+	Gm37691	predicted gene%2C 37691 [Source:MGI Symbol%3BAcc:MGI:5610919]	-	-	-	-	-
ENSMUSG00000043557	1.08671	4.41977	0.000234014	0.0177706	17	30046923	30189061	-	Mdga1	MAM domain containing glycosylphosphatidylinositol anchor 1 [Source:MGI Symbol%3BAcc:MGI:1922012]	GO:0001764:neuron migration;	GO:0046658:anchored component of plasma membrane;GO:0045121:membrane raft;	-	-	-
ENSMUSG00000069011	1.08537	0.527676	0.00152793	0.077672	3	54717805	54718671	-	Gm10254	predicted gene 10254 [Source:MGI Symbol%3BAcc:MGI:3708673]	-	-	-	-	-
ENSMUSG00000097820	1.08398	0.458648	0.00599945	0.213447	9	121583728	121589009	-	E530011L22Rik	RIKEN cDNA E530011L22 gene [Source:MGI Symbol%3BAcc:MGI:2443770]	-	-	-	-	-
ENSMUSG00000114456	1.0807	0.00677798	0.0086535	0.274369	13	23725884	23727562	-	H2bc9	H2B clustered histone 9 [Source:MGI Symbol%3BAcc:MGI:2448387]	GO:0042742:defense response to bacterium;GO:0006334:nucleosome assembly;	GO:0000786:nucleosome;GO:0005634:nucleus;	GO:0003677:DNA binding;GO:0046982:protein heterodimerization activity;	K11252	;ko04613 Neutrophil extracellular trap formation;ko05034 Alcoholism;ko05203 Viral carcinogenesis;ko05322 Systemic lupus erythematosus;
ENSMUSG00000085829	1.0806	0.0997931	0.00912931	0.284105	14	76080819	76082404	-	Gm4285	predicted gene 4285 [Source:MGI Symbol%3BAcc:MGI:3782463]	-	-	-	-	-
ENSMUSG00000023439	1.0786	0.42095	0.00438075	0.16959	6	124811203	124817238	-	Gnb3	guanine nucleotide binding protein (G protein)%2C beta 3 [Source:MGI Symbol%3BAcc:MGI:95785]	-	-	-	K07825	;ko04014 Ras signaling pathway;ko04062 Chemokine signaling pathway;ko04151 PI3K-Akt signaling pathway;ko04371 Apelin signaling pathway;ko04713 Circadian entrainment;ko04723 Retrograde endocannabinoid signaling;ko04724 Glutamatergic synapse;ko04725 Cholinergic synapse;ko04726 Serotonergic synapse;ko04727 GABAergic synapse;ko04728 Dopaminergic synapse;ko04742 Taste transduction;ko04926 Relaxin sign…
ENSMUSG00000034040	1.0742	2.93591	5.13388e-09	1.43539e-06	5	130900923	131337335	-	Galnt17	polypeptide N-acetylgalactosaminyltransferase 17 [Source:MGI Symbol%3BAcc:MGI:2137594]	GO:0006486:protein glycosylation;	GO:0000139:Golgi membrane;GO:0016021:integral component of membrane;GO:0005794:Golgi apparatus;	GO:0004653:polypeptide N-acetylgalactosaminyltransferase activity;	K00710	;ko00512 Mucin type O-glycan biosynthesis;ko00514 Other types of O-glycan biosynthesis;ko01100 Metabolic pathways;
ENSMUSG00000021451	1.07245	6.61258	2.49783e-16	1.92052e-13	13	51839565	51947783	-	Sema4d	sema domain%2C immunoglobulin domain (Ig)%2C transmembrane domain (TM) and short cytoplasmic domain%2C (semaphorin) 4D [Source:MGI Symbol%3BAcc:MGI:109244]	GO:0048814:regulation of dendrite morphogenesis;GO:0070486:leukocyte aggregation;GO:0010693:negative regulation of alkaline phosphatase activity;GO:0045668:negative regulation of osteoblast differentiation;GO:0043931:ossification involved in bone maturation;GO:1900220:semaphorin-plexin signaling pathway involved in bone trabecula morphogenesis;GO:0050731:positive regulation of peptidyl-tyrosine p…	GO:0005615:extracellular space;GO:0005887:integral component of plasma membrane;	GO:0030215:semaphorin receptor binding;GO:0004888:transmembrane signaling receptor activity;	K06521	;ko04360 Axon guidance;
ENSMUSG00000084407	1.06608	0.259094	0.00519411	0.19298	2	121315913	121321993	+	Gm14018	predicted gene 14018 [Source:MGI Symbol%3BAcc:MGI:3649456]	-	-	-	-	-
ENSMUSG00000030352	1.06391	4.9966	9.89118e-12	4.38053e-09	6	127938359	128120557	-	Tspan9	tetraspanin 9 [Source:MGI Symbol%3BAcc:MGI:1924558]	-	GO:0016021:integral component of membrane;	-	K17350	-
ENSMUSG00000020123	1.06318	0.258038	0.0038829	0.155044	10	122284404	122289357	+	Avpr1a	arginine vasopressin receptor 1A [Source:MGI Symbol%3BAcc:MGI:1859216]	GO:0030307:positive regulation of cell growth;GO:0007186:G-protein coupled receptor signaling pathway;GO:0001992:regulation of systemic arterial blood pressure by vasopressin;GO:0051970:negative regulation of transmission of nerve impulse;GO:0007625:grooming behavior;GO:0010033:response to organic substance;GO:0007204:positive regulation of cytosolic calcium ion concentration;GO:0031394:positive …	GO:0016021:integral component of membrane;GO:0031410:cytoplasmic vesicle;GO:0005886:plasma membrane;	GO:0017046:peptide hormone binding;GO:0005000:vasopressin receptor activity;GO:0031894:V1A vasopressin receptor binding;	K04226	;ko04020 Calcium signaling pathway;ko04072 Phospholipase D signaling pathway;ko04080 Neuroactive ligand-receptor interaction;ko04270 Vascular smooth muscle contraction;
ENSMUSG00000015217	1.06248	2.09999	0.000423049	0.0285257	X	70599524	70604282	+	Hmgb3	high mobility group box 3 [Source:MGI Symbol%3BAcc:MGI:1098219]	GO:0045638:negative regulation of myeloid cell differentiation;GO:0045578:negative regulation of B cell differentiation;	GO:0005694:chromosome;GO:0005634:nucleus;	GO:0003677:DNA binding;	K11296	-
ENSMUSG00000069835	1.06197	2.2961	0.000153036	0.0128753	11	69512850	69514696	+	Sat2	spermidine/spermine N1-acetyl transferase 2 [Source:MGI Symbol%3BAcc:MGI:1916465]	GO:0008216:spermidine metabolic process;GO:0008215:spermine metabolic process;	GO:0005737:cytoplasm;	GO:0004145:diamine N-acetyltransferase activity;	K00657	;ko00330 Arginine and proline metabolism;ko01100 Metabolic pathways;ko04216 Ferroptosis;
ENSMUSG00000086527	1.06132	0.785957	0.000910577	0.0522369	6	121200651	121203112	-	Gm15856	predicted gene 15856 [Source:MGI Symbol%3BAcc:MGI:3801888]	-	-	-	-	-
ENSMUSG00000028773	1.06032	8.70229	2.02496e-06	0.00033363	4	130202388	130209256	+	Fabp3	fatty acid binding protein 3%2C muscle and heart [Source:MGI Symbol%3BAcc:MGI:95476]	GO:0006656:phosphatidylcholine biosynthetic process;GO:0070542:response to fatty acid;GO:0006635:fatty acid beta-oxidation;GO:0032868:response to insulin;GO:0042493:response to drug;GO:0015909:long-chain fatty acid transport;	GO:0016529:sarcoplasmic reticulum;GO:0005829:cytosol;GO:0005739:mitochondrion;	GO:0050543:icosatetraenoic acid binding;GO:0008092:cytoskeletal protein binding;GO:0005324:long-chain fatty acid transporter activity;	K08752	;ko03320 PPAR signaling pathway;
ENSMUSG00000019796	1.05877	1.38575	0.0098515	0.296719	10	7465564	7501247	+	Lrp11	low density lipoprotein receptor-related protein 11 [Source:MGI Symbol%3BAcc:MGI:2442989]	GO:0006897:endocytosis;	GO:0016021:integral component of membrane;	-	-	-
ENSMUSG00000086245	1.05851	2.60905	0.00124753	0.0667265	11	48734475	48744320	-	Gm16170	predicted gene 16170 [Source:MGI Symbol%3BAcc:MGI:3805548]	-	-	-	-	-
ENSMUSG00000054863	1.05609	2.26353	3.24431e-05	0.00365044	15	87428500	87643565	+	Tafa5	TAFA chemokine like family member 5 [Source:MGI Symbol%3BAcc:MGI:2146182]	-	GO:0005576:extracellular region;GO:0016021:integral component of membrane;	-	-	-
ENSMUSG00000023904	1.05572	5.02824	2.95979e-10	1.05033e-07	17	23892570	23894201	+	Hcfc1r1	host cell factor C1 regulator 1 (XPO1-dependent) [Source:MGI Symbol%3BAcc:MGI:2663619]	-	GO:0005634:nucleus;GO:0005737:cytoplasm;	-	-	-
ENSMUSG00000030862	1.05468	2.748	5.67103e-05	0.00576041	7	131634416	131756468	-	Cpxm2	carboxypeptidase X 2 (M14 family) [Source:MGI Symbol%3BAcc:MGI:1926006]	GO:0007155:cell adhesion;GO:0006508:proteolysis;	GO:0005615:extracellular space;GO:0031012:extracellular matrix;	GO:0004181:metallocarboxypeptidase activity;GO:0008270:zinc ion binding;	K08639	-
ENSMUSG00000113188	1.05055	1.07954	0.000540475	0.034872	12	13486448	13487099	-	Gm35638	predicted gene%2C 35638 [Source:MGI Symbol%3BAcc:MGI:5594797]	-	-	-	-	-
ENSMUSG00000036306	1.04653	2.48565	0.000230927	0.0175973	8	69585321	69636877	-	Lzts1	leucine zipper%2C putative tumor suppressor 1 [Source:MGI Symbol%3BAcc:MGI:2684762]	GO:0048167:regulation of synaptic plasticity;GO:0016242:negative regulation of macroautophagy;GO:0048814:regulation of dendrite morphogenesis;GO:0007049:cell cycle;	GO:0043198:dendritic shaft;GO:0044297:cell body;GO:0005794:Golgi apparatus;GO:0005730:nucleolus;GO:0045211:postsynaptic membrane;GO:0014069:postsynaptic density;GO:0030054:cell junction;GO:0016324:apical plasma membrane;	GO:0005515:protein binding;	-	-
ENSMUSG00000085723	1.04015	0.360268	0.00446354	0.171953	10	93510080	93519184	-	Gm15915	predicted gene 15915 [Source:MGI Symbol%3BAcc:MGI:3801763]	-	-	-	-	-
ENSMUSG00000074623	1.03978	0.716787	0.000866907	0.0504638	2	160153313	160176082	-	Gm826	predicted gene 826 [Source:MGI Symbol%3BAcc:MGI:2685672]	-	-	-	-	-
ENSMUSG00000083022	1.03922	0.283766	0.00793747	0.257575	11	6122644	6123036	-	Rps15a-ps6	ribosomal protein S15A%2C pseudogene 6 [Source:MGI Symbol%3BAcc:MGI:3650298]	-	-	-	-	-
ENSMUSG00000056091	1.03666	6.44668	3.51455e-10	1.23925e-07	6	72074576	72131555	+	St3gal5	ST3 beta-galactoside alpha-2%2C3-sialyltransferase 5 [Source:MGI Symbol%3BAcc:MGI:1339963]	GO:0006486:protein glycosylation;	GO:0030173:integral component of Golgi membrane;	GO:0047291:lactosylceramide alpha-2,3-sialyltransferase activity;	K03370	;ko00604 Glycosphingolipid biosynthesis - ganglio series;ko01100 Metabolic pathways;
ENSMUSG00000026387	1.03651	3.31999	3.97155e-07	7.71442e-05	1	119934624	119991266	+	Sctr	secretin receptor [Source:MGI Symbol%3BAcc:MGI:2441720]	-	-	-	K04588	;ko04080 Neuroactive ligand-receptor interaction;ko04972 Pancreatic secretion;ko04976 Bile secretion;
ENSMUSG00000030664	1.03464	1.0242	0.00153372	0.0778232	7	115631214	115631785	+	Sox6os	SRY (sex determining region Y)-box 6%2C opposite strand [Source:MGI Symbol%3BAcc:MGI:1915719]	-	-	-	-	-
ENSMUSG00000028797	1.03152	5.72228	5.59059e-08	1.26322e-05	4	129494461	129517852	+	Tmem234	transmembrane protein 234 [Source:MGI Symbol%3BAcc:MGI:1924049]	-	GO:0016021:integral component of membrane;GO:0016020:membrane;	-	-	-
ENSMUSG00000015709	1.02947	1.69527	4.1071e-05	0.0044669	7	83895486	84059384	-	Arnt2	aryl hydrocarbon receptor nuclear translocator 2 [Source:MGI Symbol%3BAcc:MGI:107188]	GO:0007417:central nervous system development;GO:0043066:negative regulation of apoptotic process;GO:0009410:response to xenobiotic stimulus;GO:0009636:response to toxic substance;GO:0008284:positive regulation of cell proliferation;GO:0001666:response to hypoxia;GO:0007165:signal transduction;GO:0045944:positive regulation of transcription from RNA polymerase II promoter;GO:0032355:response to e…	GO:0005737:cytoplasm;GO:0005667:transcription factor complex;GO:0005634:nucleus;	GO:0004871:signal transducer activity;GO:0017162:aryl hydrocarbon receptor binding;GO:0046982:protein heterodimerization activity;GO:0003677:DNA binding;GO:0003700:sequence-specific DNA binding transcription factor activity;GO:0005515:protein binding;	K15589	;ko05200 Pathways in cancer;ko05202 Transcriptional misregulation in cancer;ko05211 Renal cell carcinoma;
ENSMUSG00000097125	1.02947	1.29441	0.00040739	0.0276381	17	29665893	29710899	-	Gm26885	predicted gene%2C 26885 [Source:MGI Symbol%3BAcc:MGI:5477379]	-	-	-	-	-
ENSMUSG00000047591	1.02579	6.22909	7.2172e-10	2.3782e-07	15	75617339	75620077	-	Mafa	v-maf musculoaponeurotic fibrosarcoma oncogene family%2C protein A (avian) [Source:MGI Symbol%3BAcc:MGI:2673307]	-	-	-	K07595	;ko04930 Type II diabetes mellitus;ko04950 Maturity onset diabetes of the young;
ENSMUSG00000039145	1.01952	1.46847	0.000225236	0.0173178	2	5298268	5719326	-	Camk1d	calcium/calmodulin-dependent protein kinase ID [Source:MGI Symbol%3BAcc:MGI:2442190]	GO:0042981:regulation of apoptotic process;GO:0090023:positive regulation of neutrophil chemotaxis;GO:0050766:positive regulation of phagocytosis;GO:0060267:positive regulation of respiratory burst;GO:0006468:protein phosphorylation;GO:0032793:positive regulation of CREB transcription factor activity;GO:0006954:inflammatory response;GO:0010976:positive regulation of neuron projection development;…	GO:0005737:cytoplasm;GO:0005634:nucleus;	GO:0004683:calmodulin-dependent protein kinase activity;GO:0005516:calmodulin binding;GO:0005524:ATP binding;	K08794	;ko04020 Calcium signaling pathway;ko04921 Oxytocin signaling pathway;ko04925 Aldosterone synthesis and secretion;ko05214 Glioma;
ENSMUSG00000037992	1.01757	3.61795	8.60097e-06	0.00120005	11	98818644	98865768	+	Rara	retinoic acid receptor%2C alpha [Source:MGI Symbol%3BAcc:MGI:97856]	GO:0030520:intracellular estrogen receptor signaling pathway;GO:0060010:Sertoli cell fate commitment;GO:0008284:positive regulation of cell proliferation;GO:0043277:apoptotic cell clearance;GO:0048167:regulation of synaptic plasticity;GO:0003417:growth plate cartilage development;GO:0032753:positive regulation of interleukin-4 production;GO:0031641:regulation of myelination;GO:0030853:negative re…	GO:0000790:nuclear chromatin;GO:0048471:perinuclear region of cytoplasm;GO:0030425:dendrite;GO:0043025:neuronal cell body;GO:0005634:nucleus;	GO:0044323:retinoic acid-responsive element binding;GO:0051018:protein kinase A binding;GO:0005102:receptor binding;GO:0003708:retinoic acid receptor activity;GO:0001972:retinoic acid binding;GO:0000900:translation repressor activity, nucleic acid binding;GO:0003707:steroid hormone receptor activity;GO:0008134:transcription factor binding;GO:0003714:transcription corepressor activity;GO:0008144:d…	K08527	;ko04659 Th17 cell differentiation;ko04915 Estrogen signaling pathway;ko05200 Pathways in cancer;ko05202 Transcriptional misregulation in cancer;ko05221 Acute myeloid leukemia;
ENSMUSG00000110677	1.01538	0.987186	0.00143093	0.0738254	12	103335031	103338726	+	Gm45777	predicted gene 45777 [Source:MGI Symbol%3BAcc:MGI:5804892]	-	-	-	-	-
ENSMUSG00000051067	1.01266	3.22594	4.09721e-06	0.000630048	10	80668635	80679873	-	Lingo3	leucine rich repeat and Ig domain containing 3 [Source:MGI Symbol%3BAcc:MGI:3609246]	-	GO:0016021:integral component of membrane;	-	-	-
ENSMUSG00000026384	1.01226	6.03515	9.8988e-14	5.70821e-11	1	119580197	119765343	-	Ptpn4	protein tyrosine phosphatase%2C non-receptor type 4 [Source:MGI Symbol%3BAcc:MGI:1099792]	GO:0006470:protein dephosphorylation;	GO:0005737:cytoplasm;GO:0005856:cytoskeleton;GO:0009898:cytoplasmic side of plasma membrane;	GO:0004726:non-membrane spanning protein tyrosine phosphatase activity;GO:0008092:cytoskeletal protein binding;	K18037	-
ENSMUSG00000056749	1.01036	5.64025	6.12395e-06	0.000890532	13	53121245	53135109	-	Nfil3	nuclear factor%2C interleukin 3%2C regulated [Source:MGI Symbol%3BAcc:MGI:109495]	GO:0071353:cellular response to interleukin-4;GO:0007623:circadian rhythm;GO:0000122:negative regulation of transcription from RNA polymerase II promoter;GO:0010628:positive regulation of gene expression;	GO:0005634:nucleus;	GO:0000979:RNA polymerase II core promoter sequence-specific DNA binding;GO:0005515:protein binding;GO:0001078:RNA polymerase II core promoter proximal region sequence-specific DNA binding transcription factor activity involved in negative regulation of transcription;	K09059	-
ENSMUSG00000095690	1.00952	3.03714	3.90359e-08	9.19553e-06	19	7375789	7376442	-	Rab11b-ps2	RAB11B%2C member RAS oncogene family%2C pseudogene 2 [Source:MGI Symbol%3BAcc:MGI:3643959]	-	-	-	-	-
ENSMUSG00000021253	1.00885	5.69833	9.99123e-12	4.38972e-09	12	86103519	86125815	-	Tgfb3	transforming growth factor%2C beta 3 [Source:MGI Symbol%3BAcc:MGI:98727]	GO:0030501:positive regulation of bone mineralization;GO:0043524:negative regulation of neuron apoptotic process;GO:0043932:ossification involved in bone remodeling;GO:0001701:in utero embryonic development;GO:0030512:negative regulation of transforming growth factor beta receptor signaling pathway;GO:0050678:regulation of epithelial cell proliferation;GO:0007435:salivary gland morphogenesis;GO:0…	GO:0009986:cell surface;GO:0030315:T-tubule;GO:0005615:extracellular space;GO:0030141:secretory granule;GO:0005634:nucleus;GO:0043025:neuronal cell body;GO:0031012:extracellular matrix;	GO:0034713:type I transforming growth factor beta receptor binding;GO:0005114:type II transforming growth factor beta receptor binding;GO:0008083:growth factor activity;GO:0042802:identical protein binding;GO:0050431:transforming growth factor beta binding;GO:0046982:protein heterodimerization activity;	K13377	;ko04010 MAPK signaling pathway;ko04060 Cytokine-cytokine receptor interaction;ko04068 FoxO signaling pathway;ko04110 Cell cycle;ko04218 Cellular senescence;ko04350 TGF-beta signaling pathway;ko04390 Hippo signaling pathway;ko04933 AGE-RAGE signaling pathway in diabetic complications;ko05140 Leishmaniasis;ko05142 Chagas disease;ko05144 Malaria;ko05145 Toxoplasmosis;ko05146 Amoebiasis;ko05152 Tube…
ENSMUSG00000027692	1.00591	6.0137	1.98959e-12	9.49498e-10	3	28317363	28730007	+	Tnik	TRAF2 and NCK interacting kinase [Source:MGI Symbol%3BAcc:MGI:1916264]	GO:0016055:Wnt signaling pathway;GO:0046777:protein autophosphorylation;GO:0007256:activation of JNKK activity;GO:0031532:actin cytoskeleton reorganization;GO:0048814:regulation of dendrite morphogenesis;	GO:0055037:recycling endosome;GO:0005856:cytoskeleton;GO:0048471:perinuclear region of cytoplasm;GO:0005634:nucleus;GO:0005730:nucleolus;	GO:0005515:protein binding;GO:0004674:protein serine/threonine kinase activity;GO:0005524:ATP binding;	K08840	;ko04013 MAPK signaling pathway - fly;
ENSMUSG00000018893	1.00427	11.6368	1.91761e-08	4.73914e-06	15	76899687	76934870	-	Mb	myoglobin [Source:MGI Symbol%3BAcc:MGI:96922]	GO:0001666:response to hypoxia;GO:0050873:brown fat cell differentiation;GO:0009725:response to hormone;GO:0043353:enucleate erythrocyte differentiation;GO:0007507:heart development;GO:0015671:oxygen transport;GO:0031444:slow-twitch skeletal muscle fiber contraction;GO:0042542:response to hydrogen peroxide;	-	GO:0005344:oxygen transporter activity;GO:0019825:oxygen binding;GO:0020037:heme binding;GO:0005506:iron ion binding;	K14480	-
ENSMUSG00000030532	1.0035	0.933913	0.00384722	0.154415	7	79992852	80000295	+	Hddc3	HD domain containing 3 [Source:MGI Symbol%3BAcc:MGI:1915945]	GO:0008152:metabolic process;	-	GO:0008893:guanosine-3',5'-bis(diphosphate) 3'-diphosphatase activity;GO:0046872:metal ion binding;GO:0008081:phosphoric diester hydrolase activity;GO:0042578:phosphoric ester hydrolase activity;	K01139	;ko00230 Purine metabolism;ko01100 Metabolic pathways;
ENSMUSG00000084946	1.00113	0.604249	0.00212907	0.100244	2	71346798	71368235	-	Dlx1as	distal-less homeobox 1%2C antisense [Source:MGI Symbol%3BAcc:MGI:1195983]	-	-	-	-	-
ENSMUSG00000025355	0.99605	0.602448	0.00655847	0.226212	10	128626779	128636693	+	Mmp19	matrix metallopeptidase 19 [Source:MGI Symbol%3BAcc:MGI:1927899]	GO:0001525:angiogenesis;GO:0009725:response to hormone;GO:0001542:ovulation from ovarian follicle;GO:0001541:ovarian follicle development;GO:0006508:proteolysis;GO:0030154:cell differentiation;GO:0001554:luteolysis;GO:0051591:response to cAMP;GO:0030574:collagen catabolic process;	GO:0005578:proteinaceous extracellular matrix;GO:0031225:anchored component of membrane;GO:0005886:plasma membrane;	GO:0008270:zinc ion binding;GO:0005509:calcium ion binding;GO:0004222:metalloendopeptidase activity;	K07998	-
ENSMUSG00000105960	0.995634	1.46928	0.00382805	0.153898	3	129547407	129557533	+	6330410L21Rik	RIKEN cDNA 6330410L21 gene [Source:MGI Symbol%3BAcc:MGI:2441710]	-	-	-	-	-
ENSMUSG00000086298	0.994594	4.64962	2.36387e-06	0.000383759	11	107228876	107235630	+	Gm11716	predicted gene 11716 [Source:MGI Symbol%3BAcc:MGI:3649215]	-	-	-	-	-
ENSMUSG00000038119	0.992847	4.39146	6.71013e-08	1.49785e-05	9	35332424	35418948	+	Cdon	cell adhesion molecule-related/down-regulated by oncogenes [Source:MGI Symbol%3BAcc:MGI:1926387]	GO:0001934:positive regulation of protein phosphorylation;GO:0048643:positive regulation of skeletal muscle tissue development;GO:0043497:regulation of protein heterodimerization activity;GO:0016337:single organismal cell-cell adhesion;GO:0001708:cell fate specification;GO:0002088:lens development in camera-type eye;GO:0007520:myoblast fusion;GO:2000179:positive regulation of neural precursor cel…	GO:0009986:cell surface;GO:0005887:integral component of plasma membrane;	GO:0005515:protein binding;	-	-
ENSMUSG00000029452	0.988496	0.921222	0.00598443	0.21305	5	121589956	121662246	+	Tmem116	transmembrane protein 116 [Source:MGI Symbol%3BAcc:MGI:1924712]	-	GO:0016021:integral component of membrane;	-	K09586	;ko04141 Protein processing in endoplasmic reticulum;
ENSMUSG00000025188	0.984192	0.593694	0.00542582	0.198394	19	42743544	42768417	-	Hps1	HPS1%2C biogenesis of lysosomal organelles complex 3 subunit 1 [Source:MGI Symbol%3BAcc:MGI:2177763]	GO:0006996:organelle organization;GO:0030318:melanocyte differentiation;GO:0048069:eye pigmentation;GO:0032816:positive regulation of natural killer cell activation;GO:0060041:retina development in camera-type eye;GO:0033299:secretion of lysosomal enzymes;GO:0007596:blood coagulation;	GO:0016023:cytoplasmic membrane-bounded vesicle;	GO:0046983:protein dimerization activity;	-	-
ENSMUSG00000030246	0.983659	6.8049	9.83015e-06	0.00135034	6	142435975	142453683	-	Ldhb	lactate dehydrogenase B [Source:MGI Symbol%3BAcc:MGI:96763]	GO:0044262:cellular carbohydrate metabolic process;GO:0006090:pyruvate metabolic process;GO:0006096:glycolytic process;GO:0055114:oxidation-reduction process;GO:0006089:lactate metabolic process;GO:0019674:NAD metabolic process;	GO:0005829:cytosol;GO:0005739:mitochondrion;	GO:0004459:L-lactate dehydrogenase activity;GO:0000166:nucleotide binding;GO:0051287:NAD binding;GO:0019900:kinase binding;GO:0042802:identical protein binding;	K00016	;ko00010 Glycolysis / Gluconeogenesis;ko00270 Cysteine and methionine metabolism;ko00620 Pyruvate metabolism;ko00640 Propanoate metabolism;ko01100 Metabolic pathways;ko01110 Biosynthesis of secondary metabolites;ko01120 Microbial metabolism in diverse environments;ko04066 HIF-1 signaling pathway;ko04922 Glucagon signaling pathway;ko05230 Central carbon metabolism in cancer;
ENSMUSG00000010830	0.978532	0.707648	0.00314511	0.134656	15	79400612	79411940	+	Kdelr3	KDEL (Lys-Asp-Glu-Leu) endoplasmic reticulum protein retention receptor 3 [Source:MGI Symbol%3BAcc:MGI:2145953]	GO:0006621:protein retention in ER lumen;GO:0016192:vesicle-mediated transport;GO:0015031:protein transport;	GO:0016021:integral component of membrane;GO:0005783:endoplasmic reticulum;	GO:0046923:ER retention sequence binding;	K10949	;ko05110 Vibrio cholerae infection;
ENSMUSG00000039195	0.964942	3.86517	1.12075e-09	3.50528e-07	2	32267109	32271950	-	1110008P14Rik	RIKEN cDNA 1110008P14 gene [Source:MGI Symbol%3BAcc:MGI:1920987]	-	-	-	-	-
ENSMUSG00000115819	0.958242	1.54371	0.000313999	0.0226282	15	103495371	103496795	-	Gm9108	predicted gene 9108 [Source:MGI Symbol%3BAcc:MGI:3648830]	-	-	-	-	-
ENSMUSG00000036854	0.957807	9.31157	3.26746e-06	0.000516809	7	30251603	30254868	+	Hspb6	heat shock protein%2C alpha-crystallin-related%2C B6 [Source:MGI Symbol%3BAcc:MGI:2685325]	GO:0006950:response to stress;	GO:0005737:cytoplasm;GO:0005634:nucleus;	GO:0005212:structural constituent of eye lens;GO:0042803:protein homodimerization activity;	K09545	-
ENSMUSG00000055138	0.951679	2.52562	0.00136252	0.071091	3	137255806	137258383	-	Gm4861	predicted gene 4861 [Source:MGI Symbol%3BAcc:MGI:3643777]	-	-	-	-	-
ENSMUSG00000052698	0.951023	7.34912	1.60885e-13	8.99641e-11	9	67124369	67466985	-	Tln2	talin 2 [Source:MGI Symbol%3BAcc:MGI:1917799]	GO:0007016:cytoskeletal anchoring at plasma membrane;GO:0007155:cell adhesion;GO:0044763:single-organism cellular process;	GO:0005737:cytoplasm;GO:0005886:plasma membrane;GO:0005925:focal adhesion;GO:0001726:ruffle;GO:0005916:fascia adherens;GO:0045202:synapse;GO:0015629:actin cytoskeleton;GO:0005856:cytoskeleton;GO:0016020:membrane;	GO:0005200:structural constituent of cytoskeleton;GO:0003779:actin binding;GO:0005158:insulin receptor binding;GO:0005515:protein binding;GO:0005198:structural molecule activity;	K06271	;ko04015 Rap1 signaling pathway;ko04510 Focal adhesion;ko04611 Platelet activation;ko05131 Shigellosis;ko05166 Human T-cell leukemia virus 1 infection;
ENSMUSG00000047205	0.94957	4.26187	5.04771e-09	1.42453e-06	11	3845240	3851296	+	Dusp18	dual specificity phosphatase 18 [Source:MGI Symbol%3BAcc:MGI:1922469]	GO:0035335:peptidyl-tyrosine dephosphorylation;GO:0046677:response to antibiotic;GO:0006626:protein targeting to mitochondrion;GO:0006612:protein targeting to membrane;	GO:0031305:integral component of mitochondrial inner membrane;GO:0005758:mitochondrial intermembrane space;GO:0005634:nucleus;GO:0031314:extrinsic component of mitochondrial inner membrane;	GO:0017017:MAP kinase tyrosine/serine/threonine phosphatase activity;GO:0004725:protein tyrosine phosphatase activity;	K14165	-
ENSMUSG00000039795	0.949276	2.89763	4.87967e-05	0.00511105	3	10405013	10416377	-	Zfand1	zinc finger%2C AN1-type domain 1 [Source:MGI Symbol%3BAcc:MGI:1913611]	-	-	GO:0008270:zinc ion binding;	K07059	-
ENSMUSG00000038034	0.947742	3.5576	9.04999e-09	2.42028e-06	1	172089208	172147408	+	Igsf8	immunoglobulin superfamily%2C member 8 [Source:MGI Symbol%3BAcc:MGI:2154090]	-	GO:0005886:plasma membrane;GO:0016021:integral component of membrane;	GO:0005515:protein binding;	K06730	-
ENSMUSG00000030433	0.944028	6.84696	6.52124e-09	1.78718e-06	7	4943511	4967405	-	Sbk2	SH3-binding domain kinase family%2C member 2 [Source:MGI Symbol%3BAcc:MGI:2685925]	GO:0006468:protein phosphorylation;	-	GO:0005524:ATP binding;GO:0004674:protein serine/threonine kinase activity;GO:0000166:nucleotide binding;	K08858	-
ENSMUSG00000087014	0.939396	0.893441	0.00159752	0.0799613	10	39432067	39434058	-	Gm16364	predicted gene 16364 [Source:MGI Symbol%3BAcc:MGI:3840142]	-	-	-	-	-
ENSMUSG00000027496	0.939189	2.40954	0.00347348	0.143514	2	172198110	172212455	-	Aurka	aurora kinase A [Source:MGI Symbol%3BAcc:MGI:894678]	GO:0006468:protein phosphorylation;GO:0030030:cell projection organization;GO:0051301:cell division;GO:0031647:regulation of protein stability;GO:0007067:mitotic nuclear division;	GO:0031616:spindle pole centrosome;GO:0005876:spindle microtubule;GO:0048471:perinuclear region of cytoplasm;GO:0005634:nucleus;	GO:0004674:protein serine/threonine kinase activity;GO:0031625:ubiquitin protein ligase binding;GO:0005524:ATP binding;GO:0019901:protein kinase binding;	K11481	;ko04114 Oocyte meiosis;ko04914 Progesterone-mediated oocyte maturation;
ENSMUSG00000039450	0.93768	1.46731	0.00605902	0.215014	11	120616225	120618107	-	Dcxr	dicarbonyl L-xylulose reductase [Source:MGI Symbol%3BAcc:MGI:1915130]	GO:0005997:xylulose metabolic process;GO:0055114:oxidation-reduction process;GO:0006739:NADP metabolic process;GO:0042732:D-xylose metabolic process;GO:0006006:glucose metabolic process;GO:0051289:protein homotetramerization;	GO:0005903:brush border;GO:0005881:cytoplasmic microtubule;GO:0005902:microvillus;GO:0005886:plasma membrane;	GO:0050038:L-xylulose reductase (NADP+) activity;GO:0005515:protein binding;GO:0000166:nucleotide binding;GO:0016655:oxidoreductase activity, acting on NAD(P)H, quinone or similar compound as acceptor;	K03331	;ko00040 Pentose and glucuronate interconversions;ko01100 Metabolic pathways;
ENSMUSG00000050545	0.936061	1.51409	0.00197801	0.0939114	12	4789888	4819267	-	Fam228b	family with sequence similarity 228%2C member B [Source:MGI Symbol%3BAcc:MGI:2442121]	-	-	-	-	-
ENSMUSG00000031708	0.935981	7.81505	1.28192e-10	4.86066e-08	8	84298327	84334600	-	Tecr	trans-2%2C3-enoyl-CoA reductase [Source:MGI Symbol%3BAcc:MGI:1915408]	GO:0006694:steroid biosynthetic process;GO:0042761:very long-chain fatty acid biosynthetic process;GO:0030497:fatty acid elongation;GO:0055114:oxidation-reduction process;GO:0006629:lipid metabolic process;	GO:0030176:integral component of endoplasmic reticulum membrane;GO:0016021:integral component of membrane;GO:0005737:cytoplasm;	GO:0016627:oxidoreductase activity, acting on the CH-CH group of donors;GO:0016491:oxidoreductase activity;	K10258	;ko00062 Fatty acid elongation;ko01040 Biosynthesis of unsaturated fatty acids;ko01100 Metabolic pathways;ko01110 Biosynthesis of secondary metabolites;ko01212 Fatty acid metabolism;
ENSMUSG00000025020	0.935507	1.17708	0.00298132	0.129445	19	41588696	41732104	-	Slit1	slit guidance ligand 1 [Source:MGI Symbol%3BAcc:MGI:1315203]	GO:0070100:negative regulation of chemokine-mediated signaling pathway;GO:0010629:negative regulation of gene expression;GO:0040023:establishment of nucleus localization;GO:0008285:negative regulation of cell proliferation;GO:0033563:dorsal/ventral axon guidance;GO:0009887:organ morphogenesis;GO:0050919:negative chemotaxis;GO:0008045:motor neuron axon guidance;GO:0035385:Roundabout signaling path…	GO:0016020:membrane;GO:0005615:extracellular space;GO:0005739:mitochondrion;	GO:0048495:Roundabout binding;GO:0043395:heparan sulfate proteoglycan binding;GO:0005509:calcium ion binding;	K06838	;ko04360 Axon guidance;
ENSMUSG00000028121	0.934977	2.12489	5.31647e-05	0.00548072	3	122087785	122323840	+	Bcar3	breast cancer anti-estrogen resistance 3 [Source:MGI Symbol%3BAcc:MGI:1352501]	GO:0007264:small GTPase mediated signal transduction;	GO:0005622:intracellular;	GO:0005085:guanyl-nucleotide exchange factor activity;	-	-
ENSMUSG00000026062	0.933118	5.95912	1.32254e-11	5.76493e-09	1	40719734	40808433	+	Slc9a2	solute carrier family 9 (sodium/hydrogen exchanger)%2C member 2 [Source:MGI Symbol%3BAcc:MGI:105075]	GO:0008104:protein localization;GO:0015992:proton transport;GO:0006885:regulation of pH;GO:0035725:sodium ion transmembrane transport;	GO:0016324:apical plasma membrane;GO:0005903:brush border;GO:0016021:integral component of membrane;	GO:0015385:sodium:proton antiporter activity;	K14722	-
ENSMUSG00000044968	0.932421	4.67412	7.21181e-10	2.3782e-07	5	21867899	21906394	-	Napepld	N-acyl phosphatidylethanolamine phospholipase D [Source:MGI Symbol%3BAcc:MGI:2140885]	GO:0009395:phospholipid catabolic process;	GO:0016020:membrane;	GO:0070290:N-acylphosphatidylethanolamine-specific phospholipase D activity;GO:0008270:zinc ion binding;	K13985	;ko04723 Retrograde endocannabinoid signaling;
ENSMUSG00000027459	0.930497	1.37848	0.00049863	0.0327057	2	151811318	151822139	-	Fam110a	family with sequence similarity 110%2C member A [Source:MGI Symbol%3BAcc:MGI:1921097]	-	GO:0005856:cytoskeleton;GO:0005737:cytoplasm;	-	K05467	;ko04010 MAPK signaling pathway;ko04014 Ras signaling pathway;ko04015 Rap1 signaling pathway;ko04066 HIF-1 signaling pathway;ko04151 PI3K-Akt signaling pathway;
ENSMUSG00000026858	0.928562	4.85929	1.36466e-11	5.85631e-09	2	30254245	30275533	+	Miga2	mitoguardin 2 [Source:MGI Symbol%3BAcc:MGI:1922035]	GO:0060348:bone development;	GO:0016021:integral component of membrane;GO:0016020:membrane;	-	-	-
ENSMUSG00000031376	0.928172	3.99064	2.14346e-06	0.000351989	X	72546692	72614611	+	Atp2b3	ATPase%2C Ca++ transporting%2C plasma membrane 3 [Source:MGI Symbol%3BAcc:MGI:1347353]	-	GO:0016021:integral component of membrane;GO:0045121:membrane raft;	GO:0005524:ATP binding;GO:0016787:hydrolase activity;GO:0030165:PDZ domain binding;	K05850	;ko04020 Calcium signaling pathway;ko04022 cGMP-PKG signaling pathway;ko04024 cAMP signaling pathway;ko04261 Adrenergic signaling in cardiomyocytes;ko04925 Aldosterone synthesis and secretion;ko04961 Endocrine and other factor-regulated calcium reabsorption;ko04970 Salivary secretion;ko04972 Pancreatic secretion;ko04978 Mineral absorption;
ENSMUSG00000033196	0.928133	9.65369	0.00152152	0.0775597	11	67061853	67088343	+	Myh2	myosin%2C heavy polypeptide 2%2C skeletal muscle%2C adult [Source:MGI Symbol%3BAcc:MGI:1339710]	GO:0001778:plasma membrane repair;GO:0014823:response to activity;GO:0031034:myosin filament assembly;GO:0006936:muscle contraction;	GO:0005730:nucleolus;GO:0031672:A band;GO:0016459:myosin complex;GO:0005826:actomyosin contractile ring;GO:0005925:focal adhesion;GO:0005794:Golgi apparatus;	GO:0005524:ATP binding;GO:0003774:motor activity;GO:0003779:actin binding;	K10352	;ko04270 Vascular smooth muscle contraction;ko04530 Tight junction;ko04810 Regulation of actin cytoskeleton;ko05130 Pathogenic Escherichia coli infection;
ENSMUSG00000081700	0.928057	1.11418	0.00877809	0.276735	2	173826275	173826484	-	Atp5k-ps2	ATP synthase%2C H+ transporting%2C mitochondrial F1F0 complex%2C subunit E%2C pseudogene 2 [Source:MGI Symbol%3BAcc:MGI:107356]	-	-	-	-	-
ENSMUSG00000022199	0.924847	0.933272	0.00270355	0.120213	14	55143761	55150589	-	Slc22a17	solute carrier family 22 (organic cation transporter)%2C member 17 [Source:MGI Symbol%3BAcc:MGI:1926225]	GO:0015891:siderophore transport;GO:0006810:transport;GO:0055085:transmembrane transport;GO:0006811:ion transport;	GO:0005887:integral component of plasma membrane;GO:0005773:vacuole;GO:0031301:integral component of organelle membrane;GO:0016020:membrane;	GO:0004888:transmembrane signaling receptor activity;GO:0005515:protein binding;GO:0005215:transporter activity;GO:0022857:transmembrane transporter activity;	K08213	-
ENSMUSG00000038208	0.924674	1.13096	0.00263382	0.118236	11	98279503	98291316	-	Pgap3	post-GPI attachment to proteins 3 [Source:MGI Symbol%3BAcc:MGI:2444461]	GO:0006506:GPI anchor biosynthetic process;	GO:0016021:integral component of membrane;GO:0000139:Golgi membrane;GO:0031227:intrinsic component of endoplasmic reticulum membrane;	GO:0016788:hydrolase activity, acting on ester bonds;	-	-
ENSMUSG00000063445	0.924383	1.33969	0.000883437	0.0513181	16	4527923	4537220	-	Nmral1	NmrA-like family domain containing 1 [Source:MGI Symbol%3BAcc:MGI:1915074]	-	GO:0005737:cytoplasm;GO:0005634:nucleus;GO:0005730:nucleolus;GO:0048471:perinuclear region of cytoplasm;	GO:0000166:nucleotide binding;	-	-
ENSMUSG00000040543	0.923566	3.25134	4.23607e-07	8.14252e-05	11	71938354	72026604	-	Pitpnm3	PITPNM family member 3 [Source:MGI Symbol%3BAcc:MGI:2685726]	GO:0006810:transport;	GO:0005622:intracellular;GO:0016020:membrane;	GO:0046872:metal ion binding;GO:0008289:lipid binding;	-	-
ENSMUSG00000040430	0.922283	7.18816	3.50326e-14	2.20383e-11	11	107098718	107361525	-	Pitpnc1	phosphatidylinositol transfer protein%2C cytoplasmic 1 [Source:MGI Symbol%3BAcc:MGI:1919045]	GO:0046488:phosphatidylinositol metabolic process;GO:0007165:signal transduction;GO:0015914:phospholipid transport;	GO:0005737:cytoplasm;GO:0005634:nucleus;	GO:0008526:phosphatidylinositol transporter activity;GO:0008289:lipid binding;	-	-
ENSMUSG00000061882	0.917006	0.698277	0.00516962	0.192598	5	124068742	124107958	+	Ccdc62	coiled-coil domain containing 62 [Source:MGI Symbol%3BAcc:MGI:2684996]	-	GO:0005634:nucleus;GO:0005737:cytoplasm;	-	-	-
ENSMUSG00000105881	0.915286	2.63726	1.9501e-05	0.00235198	5	123276994	123279632	+	4932422M17Rik	RIKEN cDNA 4932422M17 gene [Source:MGI Symbol%3BAcc:MGI:1921616]	-	-	-	-	-
ENSMUSG00000022464	0.9144	7.27656	0.000142957	0.0121566	15	96892701	96953837	-	Slc38a4	solute carrier family 38%2C member 4 [Source:MGI Symbol%3BAcc:MGI:1916604]	GO:0003333:amino acid transmembrane transport;GO:0006814:sodium ion transport;	GO:0005886:plasma membrane;GO:0016021:integral component of membrane;	GO:0015171:amino acid transmembrane transporter activity;GO:0015293:symporter activity;	K14991	-
ENSMUSG00000004473	0.912888	1.38673	0.00917164	0.284366	7	43952111	43956326	-	Clec11a	C-type lectin domain family 11%2C member a [Source:MGI Symbol%3BAcc:MGI:1298219]	GO:0008284:positive regulation of cell proliferation;	GO:0005737:cytoplasm;GO:0005813:centrosome;GO:0005576:extracellular region;	GO:0008083:growth factor activity;GO:0030246:carbohydrate binding;	K17521	-
ENSMUSG00000022272	0.911793	6.70129	1.00071e-09	3.14763e-07	15	25622611	25813759	+	Myo10	myosin X [Source:MGI Symbol%3BAcc:MGI:107716]	GO:0006810:transport;GO:0022409:positive regulation of cell-cell adhesion;GO:0008360:regulation of cell shape;GO:0048870:cell motility;GO:0051489:regulation of filopodium assembly;GO:0030705:cytoskeleton-dependent intracellular transport;	GO:0030175:filopodium;GO:0001726:ruffle;GO:0043005:neuron projection;GO:0016459:myosin complex;GO:0043025:neuronal cell body;GO:0030027:lamellipodium;GO:0005737:cytoplasm;GO:0005886:plasma membrane;GO:0005829:cytosol;GO:0031527:filopodium membrane;GO:0005730:nucleolus;GO:0032433:filopodium tip;GO:0005938:cell cortex;GO:0005856:cytoskeleton;GO:0016020:membrane;	GO:0005516:calmodulin binding;GO:0005543:phospholipid binding;GO:0051015:actin filament binding;GO:0005524:ATP binding;GO:0003774:motor activity;GO:0005547:phosphatidylinositol-3,4,5-trisphosphate binding;GO:0060002:plus-end directed microfilament motor activity;GO:0030898:actin-dependent ATPase activity;GO:0000166:nucleotide binding;	K12559	;ko04666 Fc gamma R-mediated phagocytosis;ko05130 Pathogenic Escherichia coli infection;
ENSMUSG00000082321	0.906838	1.16013	0.00107144	0.0590774	2	156189122	156189760	-	Gm14253	predicted gene 14253 [Source:MGI Symbol%3BAcc:MGI:3650994]	-	-	-	-	-
ENSMUSG00000016327	0.906666	3.88921	0.000322379	0.0231173	X	37405061	37425646	+	Atp1b4	ATPase%2C (Na+)/K+ transporting%2C beta 4 polypeptide [Source:MGI Symbol%3BAcc:MGI:1915071]	GO:0006814:sodium ion transport;GO:0006355:regulation of transcription, DNA-templated;GO:0006813:potassium ion transport;	GO:0005890:sodium:potassium-exchanging ATPase complex;GO:0000785:chromatin;GO:0005637:nuclear inner membrane;	GO:0005515:protein binding;	K01540	;ko04022 cGMP-PKG signaling pathway;ko04024 cAMP signaling pathway;ko04260 Cardiac muscle contraction;ko04261 Adrenergic signaling in cardiomyocytes;ko04911 Insulin secretion;ko04918 Thyroid hormone synthesis;ko04919 Thyroid hormone signaling pathway;ko04925 Aldosterone synthesis and secretion;ko04960 Aldosterone-regulated sodium reabsorption;ko04961 Endocrine and other factor-regulated calcium r…
ENSMUSG00000085965	0.905649	1.96537	0.00269966	0.120213	1	60818002	60842949	+	2310016D23Rik	RIKEN cDNA 2310016D23 gene [Source:MGI Symbol%3BAcc:MGI:1923693]	-	-	-	-	-
ENSMUSG00000047090	0.904658	1.29208	0.00161021	0.0803782	10	128635905	128640239	-	Tmem198b	transmembrane protein 198b [Source:MGI Symbol%3BAcc:MGI:1921077]	-	-	-	-	-
ENSMUSG00000030409	0.903736	8.59249	7.35218e-13	3.73403e-10	7	18817774	18827746	+	Dmpk	dystrophia myotonica-protein kinase [Source:MGI Symbol%3BAcc:MGI:94906]	GO:0014853:regulation of excitatory postsynaptic membrane potential involved in skeletal muscle contraction;GO:0014722:regulation of skeletal muscle contraction by calcium ion signaling;GO:0006874:cellular calcium ion homeostasis;GO:0008016:regulation of heart contraction;GO:0010657:muscle cell apoptotic process;GO:0006998:nuclear envelope organization;GO:0051823:regulation of synapse structural …	GO:0031965:nuclear membrane;GO:0005829:cytosol;GO:0033017:sarcoplasmic reticulum membrane;GO:0005886:plasma membrane;GO:0031307:integral component of mitochondrial outer membrane;	GO:0005515:protein binding;GO:0017020:myosin phosphatase regulator activity;GO:0046872:metal ion binding;GO:0004674:protein serine/threonine kinase activity;GO:0005524:ATP binding;	K08788	-
ENSMUSG00000024736	0.901144	1.1961	0.00130403	0.0688204	19	10835186	10847304	-	Tmem132a	transmembrane protein 132A [Source:MGI Symbol%3BAcc:MGI:2147810]	GO:0043069:negative regulation of programmed cell death;	GO:0016021:integral component of membrane;GO:0005783:endoplasmic reticulum;GO:0005794:Golgi apparatus;	-	K17599	-
ENSMUSG00000039474	0.900833	6.72191	8.13139e-08	1.78629e-05	5	37123448	37146549	-	Wfs1	wolframin ER transmembrane glycoprotein [Source:MGI Symbol%3BAcc:MGI:1328355]	GO:0030433:ER-associated ubiquitin-dependent protein catabolic process;GO:0007605:sensory perception of sound;GO:0001822:kidney development;GO:0031398:positive regulation of protein ubiquitination;GO:0050821:protein stabilization;GO:0042048:olfactory behavior;GO:0032469:endoplasmic reticulum calcium ion homeostasis;GO:0043433:negative regulation of sequence-specific DNA binding transcription fact…	GO:0030176:integral component of endoplasmic reticulum membrane;	GO:0033613:activating transcription factor binding;GO:0048306:calcium-dependent protein binding;GO:0051117:ATPase binding;GO:0031625:ubiquitin protein ligase binding;GO:0005215:transporter activity;GO:0005516:calmodulin binding;	K14020	;ko04141 Protein processing in endoplasmic reticulum;
ENSMUSG00000039372	0.899856	0.687987	0.0063412	0.221338	1	72466271	72576089	-	Marchf4	membrane associated ring-CH-type finger 4 [Source:MGI Symbol%3BAcc:MGI:2683550]	-	GO:0005802:trans-Golgi network;GO:0016021:integral component of membrane;GO:0005795:Golgi stack;	GO:0004842:ubiquitin-protein transferase activity;GO:0008270:zinc ion binding;	K10659	-
ENSMUSG00000029009	0.898178	3.53299	5.96944e-06	0.000871932	4	148123534	148144008	+	Mthfr	methylenetetrahydrofolate reductase [Source:MGI Symbol%3BAcc:MGI:106639]	GO:0009086:methionine biosynthetic process;GO:0055114:oxidation-reduction process;GO:0035999:tetrahydrofolate interconversion;GO:0050667:homocysteine metabolic process;GO:0001666:response to hypoxia;GO:0033274:response to vitamin B2;GO:0051593:response to folic acid;GO:0070555:response to interleukin-1;GO:0042493:response to drug;GO:0046500:S-adenosylmethionine metabolic process;GO:0046653:tetrah…	GO:0005829:cytosol;GO:0043005:neuron projection;	GO:0050660:flavin adenine dinucleotide binding;GO:0004489:methylenetetrahydrofolate reductase (NAD(P)H) activity;GO:0050661:NADP binding;GO:0072341:modified amino acid binding;	K00297	;ko00670 One carbon pool by folate;ko00720 Carbon fixation pathways in prokaryotes;ko01100 Metabolic pathways;ko01120 Microbial metabolism in diverse environments;ko01200 Carbon metabolism;ko01523 Antifolate resistance;
ENSMUSG00000073478	0.897487	1.23199	0.000505004	0.032865	1	190956651	190958337	+	D730003I15Rik	RIKEN cDNA D730003I15 gene [Source:MGI Symbol%3BAcc:MGI:1925971]	-	-	-	-	-
ENSMUSG00000006675	0.896479	0.571903	0.00995715	0.298601	9	108456061	108474866	-	P4htm	prolyl 4-hydroxylase%2C transmembrane (endoplasmic reticulum) [Source:MGI Symbol%3BAcc:MGI:1921693]	GO:0055114:oxidation-reduction process;	GO:0016021:integral component of membrane;GO:0005783:endoplasmic reticulum;	GO:0031418:L-ascorbic acid binding;GO:0005506:iron ion binding;GO:0016706:oxidoreductase activity, acting on paired donors, with incorporation or reduction of molecular oxygen, 2-oxoglutarate as one donor, and incorporation of one atom each of oxygen into both donors;GO:0005509:calcium ion binding;GO:0016702:oxidoreductase activity, acting on single donors with incorporation of molecular oxygen, …	K06711	-
ENSMUSG00000036918	0.895051	3.39883	2.54958e-05	0.00295895	17	87590314	87689197	+	Ttc7	tetratricopeptide repeat domain 7 [Source:MGI Symbol%3BAcc:MGI:1920999]	GO:0030097:hemopoiesis;GO:0006879:cellular iron ion homeostasis;	-	-	-	-
ENSMUSG00000018428	0.892227	7.00223	1.34511e-09	4.18336e-07	11	88721618	88755412	-	Akap1	A kinase (PRKA) anchor protein 1 [Source:MGI Symbol%3BAcc:MGI:104729]	GO:0051534:negative regulation of NFAT protein import into nucleus;GO:0035308:negative regulation of protein dephosphorylation;GO:0032869:cellular response to insulin stimulus;GO:0010738:regulation of protein kinase A signaling;GO:0010614:negative regulation of cardiac muscle hypertrophy;	GO:0031594:neuromuscular junction;GO:0030061:mitochondrial crista;GO:0005759:mitochondrial matrix;GO:0016021:integral component of membrane;GO:0045211:postsynaptic membrane;GO:0005741:mitochondrial outer membrane;GO:0005783:endoplasmic reticulum;GO:0005811:lipid particle;	GO:0034237:protein kinase A regulatory subunit binding;GO:0016301:kinase activity;GO:0019901:protein kinase binding;GO:0030346:protein phosphatase 2B binding;GO:0008017:microtubule binding;GO:0019904:protein domain specific binding;GO:0003723:RNA binding;GO:0048487:beta-tubulin binding;GO:0032947:protein complex scaffold;	K16518	-
ENSMUSG00000021319	0.891242	2.4704	0.000821184	0.0482078	13	19807274	19817164	+	Sfrp4	secreted frizzled-related protein 4 [Source:MGI Symbol%3BAcc:MGI:892010]	GO:0010628:positive regulation of gene expression;GO:0090263:positive regulation of canonical Wnt signaling pathway;GO:0045606:positive regulation of epidermal cell differentiation;GO:0006357:regulation of transcription from RNA polymerase II promoter;GO:0090090:negative regulation of canonical Wnt signaling pathway;GO:0007409:axonogenesis;GO:0001944:vasculature development;GO:0046329:negative re…	GO:0005615:extracellular space;GO:0032589:neuron projection membrane;GO:0005737:cytoplasm;GO:0009986:cell surface;GO:0005634:nucleus;	GO:0030165:PDZ domain binding;GO:0042813:Wnt-activated receptor activity;GO:0017147:Wnt-protein binding;	K02185	;ko04310 Wnt signaling pathway;
ENSMUSG00000035226	0.891143	2.04448	0.000103734	0.00938839	2	163701671	163760603	-	Rims4	regulating synaptic membrane exocytosis 4 [Source:MGI Symbol%3BAcc:MGI:2674366]	GO:0042391:regulation of membrane potential;	GO:0097060:synaptic membrane;	GO:0044325:ion channel binding;	K15299	-
ENSMUSG00000022043	0.889175	7.24578	7.39353e-10	2.41164e-07	14	66534480	66548873	+	Trim35	tripartite motif-containing 35 [Source:MGI Symbol%3BAcc:MGI:1914104]	GO:0008285:negative regulation of cell proliferation;GO:0045930:negative regulation of mitotic cell cycle;	GO:0005737:cytoplasm;GO:0005730:nucleolus;GO:0005634:nucleus;	GO:0008270:zinc ion binding;	K12012	-
ENSMUSG00000044252	0.885189	6.24793	3.22506e-12	1.51302e-09	18	12888371	13074898	-	Osbpl1a	oxysterol binding protein-like 1A [Source:MGI Symbol%3BAcc:MGI:1927551]	GO:0006869:lipid transport;	GO:0005770:late endosome;	GO:0005543:phospholipid binding;GO:0015485:cholesterol binding;GO:0005515:protein binding;	-	-
ENSMUSG00000099411	0.883335	4.25203	0.00713065	0.23895	16	13331995	13338971	-	2310015D24Rik	RIKEN cDNA 2310015D24 gene [Source:MGI Symbol%3BAcc:MGI:1917350]	-	-	-	-	-
ENSMUSG00000079499	0.88289	2.6729	2.87317e-05	0.00326604	2	29135119	29143018	-	6530402F18Rik	RIKEN cDNA 6530402F18 gene [Source:MGI Symbol%3BAcc:MGI:1923470]	-	-	-	-	-
ENSMUSG00000062300	0.882804	0.81048	0.00984268	0.296615	7	19450569	19484408	-	Nectin2	nectin cell adhesion molecule 2 [Source:MGI Symbol%3BAcc:MGI:97822]	GO:0007010:cytoskeleton organization;GO:0060370:susceptibility to T cell mediated cytotoxicity;GO:0042271:susceptibility to natural killer cell mediated cytotoxicity;GO:0019064:fusion of virus membrane with host plasma membrane;GO:0033005:positive regulation of mast cell activation;GO:0046814:coreceptor-mediated virion attachment to host cell;GO:0002891:positive regulation of immunoglobulin media…	GO:0016021:integral component of membrane;GO:0005915:zonula adherens;GO:0009986:cell surface;GO:0005886:plasma membrane;	GO:0050839:cell adhesion molecule binding;GO:0042803:protein homodimerization activity;	K06531	;ko04514 Cell adhesion molecules;ko04520 Adherens junction;ko05168 Herpes simplex virus 1 infection;
ENSMUSG00000081157	0.880839	1.29457	0.00279226	0.12323	2	59394612	59395028	-	Gm13552	predicted gene 13552 [Source:MGI Symbol%3BAcc:MGI:3650819]	-	-	-	-	-
ENSMUSG00000085277	0.880174	1.18306	0.0061371	0.216535	2	77145095	77147379	+	Gm13943	predicted gene 13943 [Source:MGI Symbol%3BAcc:MGI:3650360]	-	-	-	-	-
ENSMUSG00000042487	0.878973	4.56507	1.7356e-10	6.40541e-08	9	75348806	75373714	+	Leo1	Leo1%2C Paf1/RNA polymerase II complex component [Source:MGI Symbol%3BAcc:MGI:2685031]	GO:0001711:endodermal cell fate commitment;GO:0010390:histone monoubiquitination;GO:0045638:negative regulation of myeloid cell differentiation;GO:0016055:Wnt signaling pathway;GO:0031442:positive regulation of mRNA 3'-end processing;GO:0032968:positive regulation of transcription elongation from RNA polymerase II promoter;GO:0019827:stem cell maintenance;GO:0033523:histone H2B ubiquitination;GO:…	GO:0016593:Cdc73/Paf1 complex;	GO:0005515:protein binding;	K15177	-
ENSMUSG00000009471	0.876108	5.38074	3.25985e-09	9.49801e-07	7	46025898	46028523	+	Myod1	myogenic differentiation 1 [Source:MGI Symbol%3BAcc:MGI:97275]	GO:0043415:positive regulation of skeletal muscle tissue regeneration;GO:0014908:myotube differentiation involved in skeletal muscle regeneration;GO:0007518:myoblast fate determination;GO:0000381:regulation of alternative mRNA splicing, via spliceosome;GO:0071385:cellular response to glucocorticoid stimulus;GO:0043503:skeletal muscle fiber adaptation;GO:1901741:positive regulation of myoblast fus…	GO:0005667:transcription factor complex;GO:0030016:myofibril;GO:0000790:nuclear chromatin;	GO:0046982:protein heterodimerization activity;GO:0003705:RNA polymerase II distal enhancer sequence-specific DNA binding transcription factor activity;GO:0031625:ubiquitin protein ligase binding;GO:0003677:DNA binding;GO:0008134:transcription factor binding;	K09064	;ko05017 Spinocerebellar ataxia;
ENSMUSG00000058756	0.871561	6.16663	1.98286e-11	8.37932e-09	11	98631464	98659832	+	Thra	thyroid hormone receptor alpha [Source:MGI Symbol%3BAcc:MGI:98742]	GO:0030878:thyroid gland development;GO:0007420:brain development;GO:0008016:regulation of heart contraction;GO:2000143:negative regulation of DNA-templated transcription, initiation;GO:0031667:response to nutrient levels;GO:0001889:liver development;GO:0042994:cytoplasmic sequestering of transcription factor;GO:0001503:ossification;GO:0043433:negative regulation of sequence-specific DNA binding …	GO:0005829:cytosol;GO:0005739:mitochondrion;GO:0005634:nucleus;GO:0005654:nucleoplasm;	GO:0070324:thyroid hormone binding;GO:0042803:protein homodimerization activity;GO:0003707:steroid hormone receptor activity;GO:0017025:TBP-class protein binding;GO:0004887:thyroid hormone receptor activity;GO:0032403:protein complex binding;GO:0019904:protein domain specific binding;GO:0008270:zinc ion binding;GO:0046982:protein heterodimerization activity;GO:0043565:sequence-specific DNA bindin…	K05547	;ko04080 Neuroactive ligand-receptor interaction;ko04919 Thyroid hormone signaling pathway;
ENSMUSG00000068114	0.871429	3.56118	2.98817e-05	0.00338413	15	82012123	82026404	+	Ccdc134	coiled-coil domain containing 134 [Source:MGI Symbol%3BAcc:MGI:1923707]	-	GO:0005576:extracellular region;	-	-	-
ENSMUSG00000097162	0.871028	1.37647	0.00167469	0.0827024	7	89774030	89779192	-	2310010J17Rik	RIKEN cDNA 2310010J17 gene [Source:MGI Symbol%3BAcc:MGI:1925579]	-	-	-	-	-
ENSMUSG00000041079	0.864365	1.74323	0.00638739	0.22211	16	87230295	87237461	-	Rwdd2b	RWD domain containing 2B [Source:MGI Symbol%3BAcc:MGI:1858215]	-	-	-	-	-
ENSMUSG00000032306	0.863877	6.03025	1.87787e-10	6.83928e-08	9	57451539	57460046	-	Mpi	mannose phosphate isomerase [Source:MGI Symbol%3BAcc:MGI:97075]	GO:0009298:GDP-mannose biosynthetic process;GO:0005975:carbohydrate metabolic process;GO:0006013:mannose metabolic process;	GO:0005737:cytoplasm;	GO:0008270:zinc ion binding;GO:0004476:mannose-6-phosphate isomerase activity;	K01809	;ko00051 Fructose and mannose metabolism;ko00520 Amino sugar and nucleotide sugar metabolism;ko00541 O-Antigen nucleotide sugar biosynthesis;ko01100 Metabolic pathways;ko01110 Biosynthesis of secondary metabolites;ko01240 Biosynthesis of cofactors;
ENSMUSG00000023277	0.862526	6.99644	1.50995e-07	3.17831e-05	9	106080307	106092588	+	Twf2	twinfilin actin binding protein 2 [Source:MGI Symbol%3BAcc:MGI:1346078]	GO:0071363:cellular response to growth factor stimulus;GO:0042989:sequestering of actin monomers;GO:0032532:regulation of microvillus length;GO:0071300:cellular response to retinoic acid;GO:0045773:positive regulation of axon extension;GO:0010976:positive regulation of neuron projection development;GO:0010592:positive regulation of lamellipodium assembly;GO:0051016:barbed-end actin filament cappi…	GO:0030027:lamellipodium;GO:0030426:growth cone;GO:0030175:filopodium;GO:0030016:myofibril;GO:0005856:cytoskeleton;GO:0032420:stereocilium;GO:0048471:perinuclear region of cytoplasm;	GO:0005080:protein kinase C binding;GO:0005546:phosphatidylinositol-4,5-bisphosphate binding;GO:0003785:actin monomer binding;GO:0005524:ATP binding;	K08870	-
ENSMUSG00000070385	0.861416	10.103	5.37259e-07	0.000100821	3	102981330	103007036	+	Ampd1	adenosine monophosphate deaminase 1 [Source:MGI Symbol%3BAcc:MGI:88015]	GO:0032264:IMP salvage;GO:0010033:response to organic substance;GO:0006188:IMP biosynthetic process;	-	GO:0003876:AMP deaminase activity;GO:0046872:metal ion binding;GO:0032036:myosin heavy chain binding;	K01490	;ko00230 Purine metabolism;ko01100 Metabolic pathways;ko01110 Biosynthesis of secondary metabolites;
ENSMUSG00000043572	0.860014	2.14799	0.000256322	0.0192273	4	106508266	106512479	+	Pars2	prolyl-tRNA synthetase (mitochondrial)(putative) [Source:MGI Symbol%3BAcc:MGI:2386296]	GO:0006433:prolyl-tRNA aminoacylation;	GO:0005739:mitochondrion;	GO:0004827:proline-tRNA ligase activity;GO:0005524:ATP binding;	K01881	;ko00970 Aminoacyl-tRNA biosynthesis;
ENSMUSG00000035275	0.859951	3.54303	4.17796e-06	0.000640686	4	100926180	101009567	+	Raver2	ribonucleoprotein%2C PTB-binding 2 [Source:MGI Symbol%3BAcc:MGI:2443623]	-	GO:0005737:cytoplasm;GO:0030529:ribonucleoprotein complex;GO:0005634:nucleus;	GO:0003723:RNA binding;GO:0000166:nucleotide binding;GO:0005515:protein binding;	-	-
ENSMUSG00000022353	0.859473	4.45413	3.06162e-06	0.000488438	15	58813083	58953854	-	Mtss1	MTSS I-BAR domain containing 1 [Source:MGI Symbol%3BAcc:MGI:2384818]	-	-	-	-	-
ENSMUSG00000086350	0.858634	1.02655	0.00926539	0.28637	1	178140893	178146114	-	B230369F24Rik	RIKEN cDNA B230369F24 gene [Source:MGI Symbol%3BAcc:MGI:2443392]	-	-	-	-	-
ENSMUSG00000028584	0.85333	5.15917	1.97832e-06	0.000326918	4	143076327	143097602	+	Lrrc38	leucine rich repeat containing 38 [Source:MGI Symbol%3BAcc:MGI:2442845]	GO:0006811:ion transport;	GO:0016021:integral component of membrane;GO:0005886:plasma membrane;	GO:0005216:ion channel activity;	-	-
ENSMUSG00000045761	0.851397	3.14727	1.41417e-05	0.00182914	17	71980256	72036664	+	Togaram2	TOG array regulator of axonemal microtubules 2 [Source:MGI Symbol%3BAcc:MGI:2443498]	-	-	-	-	-
ENSMUSG00000077450	0.850238	6.1074	8.61814e-10	2.75775e-07	17	33961458	33979504	-	Rab11b	RAB11B%2C member RAS oncogene family [Source:MGI Symbol%3BAcc:MGI:99425]	GO:0007049:cell cycle;GO:0007264:small GTPase mediated signal transduction;GO:0015031:protein transport;	GO:0005739:mitochondrion;GO:0045335:phagocytic vesicle;GO:0005886:plasma membrane;	GO:0019003:GDP binding;GO:0005515:protein binding;GO:0003924:GTPase activity;GO:0005525:GTP binding;	K07905	;ko04144 Endocytosis;ko04152 AMPK signaling pathway;ko04962 Vasopressin-regulated water reabsorption;ko05164 Influenza A;
ENSMUSG00000040612	0.848183	0.602459	0.00790522	0.256973	1	166081708	166144392	+	Ildr2	immunoglobulin-like domain containing receptor 2 [Source:MGI Symbol%3BAcc:MGI:1196370]	GO:0030154:cell differentiation;GO:0031016:pancreas development;GO:0048873:homeostasis of number of cells within a tissue;GO:0030073:insulin secretion;GO:0009749:response to glucose;	-	-	-	-
ENSMUSG00000073375	0.846593	7.78987	2.51756e-07	5.14279e-05	17	67937959	67939718	-	Lrrc30	leucine rich repeat containing 30 [Source:MGI Symbol%3BAcc:MGI:2685172]	-	-	-	-	-
ENSMUSG00000030098	0.845453	3.35401	1.39233e-06	0.000240119	6	91738490	91804231	-	Grip2	glutamate receptor interacting protein 2 [Source:MGI Symbol%3BAcc:MGI:2681173]	GO:0015031:protein transport;	GO:0005737:cytoplasm;GO:0043198:dendritic shaft;GO:0045211:postsynaptic membrane;GO:0005886:plasma membrane;GO:0014069:postsynaptic density;GO:0030054:cell junction;GO:0005783:endoplasmic reticulum;	GO:0035254:glutamate receptor binding;GO:0008022:protein C-terminus binding;	-	-
ENSMUSG00000107045	0.845078	0.812481	0.00575307	0.206904	6	127295304	127297538	+	Gm43636	predicted gene 43636 [Source:MGI Symbol%3BAcc:MGI:5663773]	-	-	-	-	-
ENSMUSG00000023905	0.843226	4.62765	0.000992277	0.0558246	17	23894419	23896442	-	Tnfrsf12a	tumor necrosis factor receptor superfamily%2C member 12a [Source:MGI Symbol%3BAcc:MGI:1351484]	GO:2001238:positive regulation of extrinsic apoptotic signaling pathway;GO:0045773:positive regulation of axon extension;GO:0006931:substrate-dependent cell migration, cell attachment to substrate;GO:0001525:angiogenesis;	GO:0009986:cell surface;GO:0001726:ruffle;GO:0005886:plasma membrane;GO:0016021:integral component of membrane;	GO:0005515:protein binding;	K05149	;ko04060 Cytokine-cytokine receptor interaction;
ENSMUSG00000119584	0.841055	9.93015	0.000738328	0.0445292	17	40157244	40159092	+	Rn18s	18S ribosomal RNA [Source:NCBI gene (formerly Entrezgene)%3BAcc:19791]	-	-	-	-	-
ENSMUSG00000038517	0.837741	2.44423	4.23373e-05	0.00455097	11	97026997	97042321	-	Tbkbp1	TBK1 binding protein 1 [Source:MGI Symbol%3BAcc:MGI:1920424]	-	-	-	K12652	;ko04622 RIG-I-like receptor signaling pathway;
ENSMUSG00000076431	0.837626	2.63789	0.000267804	0.0199803	13	29132902	29137696	-	Sox4	SRY (sex determining region Y)-box 4 [Source:MGI Symbol%3BAcc:MGI:98366]	GO:0032024:positive regulation of insulin secretion;GO:0021522:spinal cord motor neuron differentiation;GO:0060174:limb bud formation;GO:0035910:ascending aorta morphogenesis;GO:0008284:positive regulation of cell proliferation;GO:0001841:neural tube formation;GO:0001501:skeletal system development;GO:0035019:somatic stem cell maintenance;GO:0021782:glial cell development;GO:0014009:glial cell pr…	GO:0005737:cytoplasm;GO:0005634:nucleus;	GO:0001105:RNA polymerase II transcription coactivator activity;GO:0001077:RNA polymerase II core promoter proximal region sequence-specific DNA binding transcription factor activity involved in positive regulation of transcription;GO:0001046:core promoter sequence-specific DNA binding;	K09268	-
ENSMUSG00000024843	0.837288	1.28641	0.00907143	0.283081	19	3901773	3944369	+	Chka	choline kinase alpha [Source:MGI Symbol%3BAcc:MGI:107760]	GO:0006657:CDP-choline pathway;GO:0019695:choline metabolic process;GO:0015992:proton transport;GO:0006885:regulation of pH;GO:0016310:phosphorylation;GO:0006754:ATP biosynthetic process;GO:0014070:response to organic cyclic compound;GO:0010038:response to metal ion;GO:0006646:phosphatidylethanolamine biosynthetic process;GO:0055075:potassium ion homeostasis;GO:0006813:potassium ion transport;GO:…	GO:0016323:basolateral plasma membrane;GO:0016021:integral component of membrane;GO:0005737:cytoplasm;GO:0016324:apical plasma membrane;	GO:0033265:choline binding;GO:0004103:choline kinase activity;GO:0004104:cholinesterase activity;GO:0008144:drug binding;GO:0004305:ethanolamine kinase activity;GO:0046872:metal ion binding;GO:0008900:hydrogen:potassium-exchanging ATPase activity;GO:0042803:protein homodimerization activity;GO:0005524:ATP binding;	K14156	;ko00564 Glycerophospholipid metabolism;ko01100 Metabolic pathways;ko05231 Choline metabolism in cancer;
ENSMUSG00000034570	0.83452	2.60049	4.16137e-05	0.00450821	11	3444375	3454821	-	Inpp5j	inositol polyphosphate 5-phosphatase J [Source:MGI Symbol%3BAcc:MGI:2158663]	GO:0030258:lipid modification;GO:0046488:phosphatidylinositol metabolic process;GO:0031115:negative regulation of microtubule polymerization;GO:0016311:dephosphorylation;GO:0010977:negative regulation of neuron projection development;GO:0033137:negative regulation of peptidyl-serine phosphorylation;GO:0046856:phosphatidylinositol dephosphorylation;GO:0046854:phosphatidylinositol phosphorylation;	GO:0043198:dendritic shaft;GO:0030426:growth cone;GO:0005737:cytoplasm;GO:0001726:ruffle;GO:0019898:extrinsic component of membrane;GO:0005886:plasma membrane;	GO:0004445:inositol-polyphosphate 5-phosphatase activity;GO:0034485:phosphatidylinositol-3,4,5-trisphosphate 5-phosphatase activity;GO:0052659:inositol-1,3,4,5-tetrakisphosphate 5-phosphatase activity;GO:0052658:inositol-1,4,5-trisphosphate 5-phosphatase activity;GO:0017124:SH3 domain binding;	K01106	;ko00562 Inositol phosphate metabolism;ko01100 Metabolic pathways;ko04070 Phosphatidylinositol signaling system;ko04910 Insulin signaling pathway;
ENSMUSG00000018861	0.833732	2.33325	0.00899501	0.281615	11	115158850	115167876	-	Fdxr	ferredoxin reductase [Source:MGI Symbol%3BAcc:MGI:104724]	GO:0006810:transport;GO:0022900:electron transport chain;GO:0070995:NADPH oxidation;GO:0008203:cholesterol metabolic process;	GO:0005743:mitochondrial inner membrane;GO:0005759:mitochondrial matrix;	GO:0004324:ferredoxin-NADP+ reductase activity;GO:0005515:protein binding;GO:0070402:NADPH binding;GO:0015039:NADPH-adrenodoxin reductase activity;	K18914	-
ENSMUSG00000057969	0.832778	3.11581	1.53992e-06	0.000261498	9	107474873	107486428	-	Sema3b	sema domain%2C immunoglobulin domain (Ig)%2C short basic domain%2C secreted%2C (semaphorin) 3B [Source:MGI Symbol%3BAcc:MGI:107561]	GO:0030154:cell differentiation;GO:0007399:nervous system development;	GO:0005576:extracellular region;GO:0016020:membrane;	GO:0004872:receptor activity;	K06840	;ko04360 Axon guidance;
ENSMUSG00000004929	0.832248	4.71897	7.30395e-09	1.98205e-06	10	80905869	80918393	+	Thop1	thimet oligopeptidase 1 [Source:MGI Symbol%3BAcc:MGI:1354165]	GO:0006518:peptide metabolic process;GO:0006508:proteolysis;	GO:0005737:cytoplasm;	GO:0046872:metal ion binding;GO:0004222:metalloendopeptidase activity;	K01392	;ko04614 Renin-angiotensin system;ko05143 African trypanosomiasis;
ENSMUSG00000050732	0.827491	4.45366	0.00010379	0.00938839	6	72362206	72367686	-	Vamp8	vesicle-associated membrane protein 8 [Source:MGI Symbol%3BAcc:MGI:1336882]	GO:0006906:vesicle fusion;GO:0006461:protein complex assembly;GO:0030100:regulation of endocytosis;	GO:0030141:secretory granule;GO:0005765:lysosomal membrane;GO:0005739:mitochondrion;GO:0016021:integral component of membrane;GO:0031902:late endosome membrane;GO:0005769:early endosome;GO:0055037:recycling endosome;GO:0031201:SNARE complex;	GO:0019905:syntaxin binding;	K08512	;ko04130 SNARE interactions in vesicular transport;ko04140 Autophagy - animal;ko04611 Platelet activation;
ENSMUSG00000060843	0.826996	2.65161	0.00015854	0.0131979	10	63265877	64839446	+	Ctnna3	catenin (cadherin associated protein)%2C alpha 3 [Source:MGI Symbol%3BAcc:MGI:2661445]	GO:0016337:single organismal cell-cell adhesion;	GO:0005737:cytoplasm;GO:0030027:lamellipodium;GO:0005916:fascia adherens;GO:0015629:actin cytoskeleton;	GO:0045296:cadherin binding;GO:0005198:structural molecule activity;	K05691	;ko04390 Hippo signaling pathway;ko04520 Adherens junction;ko04670 Leukocyte transendothelial migration;ko05100 Bacterial invasion of epithelial cells;ko05200 Pathways in cancer;ko05213 Endometrial cancer;ko05226 Gastric cancer;ko05412 Arrhythmogenic right ventricular cardiomyopathy;
ENSMUSG00000029922	0.823059	3.82357	6.48204e-07	0.000119613	6	39374738	39397396	-	Mkrn1	makorin%2C ring finger protein%2C 1 [Source:MGI Symbol%3BAcc:MGI:1859353]	-	-	GO:0008270:zinc ion binding;GO:0016874:ligase activity;GO:0003676:nucleic acid binding;GO:0003682:chromatin binding;	K15687	-
ENSMUSG00000026458	0.82235	0.917863	0.00449005	0.172615	1	134224521	134260666	-	Ppfia4	protein tyrosine phosphatase%2C receptor type%2C f polypeptide (PTPRF)%2C interacting protein (liprin)%2C alpha 4 [Source:MGI Symbol%3BAcc:MGI:1915757]	-	GO:0009986:cell surface;GO:0005737:cytoplasm;	GO:0005515:protein binding;	-	-
ENSMUSG00000082044	0.818409	1.27633	0.00342964	0.142432	2	131164008	131164286	-	Snrpert	small nuclear ribonucleoprotein E%2C pseudogene [Source:MGI Symbol%3BAcc:MGI:3650419]	-	-	-	-	-
ENSMUSG00000038515	0.816244	2.80138	0.000133179	0.0114815	8	13222022	13250620	-	Grtp1	GH regulated TBC protein 1 [Source:MGI Symbol%3BAcc:MGI:1914040]	-	GO:0005622:intracellular;	-	K06528	;ko04140 Autophagy - animal;ko04142 Lysosome;ko04145 Phagosome;ko05152 Tuberculosis;
ENSMUSG00000034488	0.814936	1.4572	0.00285401	0.125095	13	88969591	89471342	+	Edil3	EGF-like repeats and discoidin I-like domains 3 [Source:MGI Symbol%3BAcc:MGI:1329025]	GO:0010811:positive regulation of cell-substrate adhesion;GO:0007275:multicellular organismal development;	GO:0070062:extracellular exosome;	GO:0005509:calcium ion binding;	-	-
ENSMUSG00000031166	0.805176	4.28768	2.4636e-05	0.00288946	X	7989540	7999131	-	Wdr13	WD repeat domain 13 [Source:MGI Symbol%3BAcc:MGI:1914661]	-	GO:0005730:nucleolus;GO:0005737:cytoplasm;GO:0005634:nucleus;	-	-	-
ENSMUSG00000041757	0.803864	4.04953	2.67283e-05	0.00306982	1	133091948	133231173	+	Plekha6	pleckstrin homology domain containing%2C family A member 6 [Source:MGI Symbol%3BAcc:MGI:2388662]	-	-	GO:0005543:phospholipid binding;	-	-
ENSMUSG00000052143	0.803282	1.81927	0.000374418	0.0259092	9	60728834	60745482	-	Gm9869	predicted gene 9869 [Source:MGI Symbol%3BAcc:MGI:3642719]	-	-	-	-	-
ENSMUSG00000037813	0.802523	0.812035	0.00956053	0.291394	2	158024453	158071142	-	D630003M21Rik	RIKEN cDNA D630003M21 gene [Source:MGI Symbol%3BAcc:MGI:3606579]	-	-	-	-	-
ENSMUSG00000047281	0.802097	0.685634	0.00971873	0.294674	4	133327867	133329479	-	Sfn	stratifin [Source:MGI Symbol%3BAcc:MGI:1891831]	GO:0030307:positive regulation of cell growth;GO:0008630:intrinsic apoptotic signaling pathway in response to DNA damage;GO:0043616:keratinocyte proliferation;GO:0046827:positive regulation of protein export from nucleus;GO:0008285:negative regulation of cell proliferation;GO:0000079:regulation of cyclin-dependent protein serine/threonine kinase activity;GO:0043154:negative regulation of cysteine…	GO:0005737:cytoplasm;GO:0005634:nucleus;	GO:0019901:protein kinase binding;GO:0051219:phosphoprotein binding;GO:0019904:protein domain specific binding;	K06644	;ko04110 Cell cycle;ko04115 p53 signaling pathway;ko04960 Aldosterone-regulated sodium reabsorption;
ENSMUSG00000039316	0.800413	3.3996	0.00145833	0.0748902	17	50299285	50497702	-	Rftn1	raftlin lipid raft linker 1 [Source:MGI Symbol%3BAcc:MGI:1923688]	-	GO:0005886:plasma membrane;GO:0045121:membrane raft;	-	-	-
ENSMUSG00000032782	0.799714	1.47967	0.00665067	0.22881	11	69190313	69214601	-	Cntrob	centrobin%2C centrosomal BRCA2 interacting protein [Source:MGI Symbol%3BAcc:MGI:2443290]	GO:0051299:centrosome separation;GO:0000910:cytokinesis;GO:0007099:centriole replication;GO:0007049:cell cycle;	GO:0005814:centriole;GO:0005856:cytoskeleton;	GO:0019904:protein domain specific binding;	K16468	-
ENSMUSG00000022797	0.799007	8.05916	2.13205e-08	5.22249e-06	16	32427738	32451612	+	Tfrc	transferrin receptor [Source:MGI Symbol%3BAcc:MGI:98822]	GO:0010042:response to manganese ion;GO:0030316:osteoclast differentiation;GO:0006879:cellular iron ion homeostasis;GO:0045780:positive regulation of bone resorption;GO:0032526:response to retinoic acid;GO:0007568:aging;GO:0034755:iron ion transmembrane transport;GO:0010039:response to iron ion;GO:0006953:acute-phase response;GO:0046688:response to copper ion;GO:0001666:response to hypoxia;GO:000…	GO:0055038:recycling endosome membrane;GO:0042470:melanosome;GO:0016021:integral component of membrane;GO:0005905:coated pit;GO:0009897:external side of plasma membrane;GO:0070062:extracellular exosome;GO:0048471:perinuclear region of cytoplasm;GO:0005739:mitochondrion;	GO:0051087:chaperone binding;GO:0030544:Hsp70 protein binding;GO:0004998:transferrin receptor activity;GO:0005381:iron ion transmembrane transporter activity;GO:0008233:peptidase activity;	K06503	;ko04066 HIF-1 signaling pathway;ko04144 Endocytosis;ko04145 Phagosome;ko04216 Ferroptosis;ko04640 Hematopoietic cell lineage;
ENSMUSG00000053093	0.798138	3.48601	0.00852428	0.271673	14	55208141	55232083	-	Myh7	myosin%2C heavy polypeptide 7%2C cardiac muscle%2C beta [Source:MGI Symbol%3BAcc:MGI:2155600]	GO:0002027:regulation of heart rate;GO:0055010:ventricular cardiac muscle tissue morphogenesis;GO:0014823:response to activity;GO:0030049:muscle filament sliding;GO:0007512:adult heart development;	GO:0005925:focal adhesion;GO:0032982:myosin filament;GO:0005730:nucleolus;GO:0001725:stress fiber;GO:0030018:Z disc;GO:0005859:muscle myosin complex;	GO:0030898:actin-dependent ATPase activity;GO:0046982:protein heterodimerization activity;GO:0000146:microfilament motor activity;GO:0008307:structural constituent of muscle;GO:0051015:actin filament binding;GO:0042803:protein homodimerization activity;GO:0005516:calmodulin binding;GO:0005524:ATP binding;GO:0003779:actin binding;	K17751	;ko04022 cGMP-PKG signaling pathway;ko04260 Cardiac muscle contraction;ko04261 Adrenergic signaling in cardiomyocytes;ko04919 Thyroid hormone signaling pathway;ko05410 Hypertrophic cardiomyopathy;ko05414 Dilated cardiomyopathy;ko05416 Viral myocarditis;
ENSMUSG00000030979	0.795606	4.23728	6.21645e-05	0.00618951	7	133287972	133311801	-	Uros	uroporphyrinogen III synthase [Source:MGI Symbol%3BAcc:MGI:98917]	GO:0006783:heme biosynthetic process;GO:0046677:response to antibiotic;GO:0006780:uroporphyrinogen III biosynthetic process;GO:0071418:cellular response to amine stimulus;GO:0071243:cellular response to arsenic-containing substance;	GO:0005829:cytosol;GO:0005739:mitochondrion;	GO:0004852:uroporphyrinogen-III synthase activity;GO:0048037:cofactor binding;	K01719	;ko00860 Porphyrin and chlorophyll metabolism;ko01100 Metabolic pathways;ko01110 Biosynthesis of secondary metabolites;ko01120 Microbial metabolism in diverse environments;ko01240 Biosynthesis of cofactors;
ENSMUSG00000113585	0.793658	1.03148	0.00914439	0.284366	12	110440945	110452642	-	Gm19605	predicted gene%2C 19605 [Source:MGI Symbol%3BAcc:MGI:5011790]	-	-	-	-	-
ENSMUSG00000037692	0.793037	4.89477	5.79949e-07	0.000108464	4	132738571	132805421	+	Ahdc1	AT hook%2C DNA binding motif%2C containing 1 [Source:MGI Symbol%3BAcc:MGI:2444218]	-	-	-	-	-
ENSMUSG00000037408	0.789828	4.22223	1.66696e-07	3.46923e-05	1	36510701	36547845	+	Cnnm4	cyclin M4 [Source:MGI Symbol%3BAcc:MGI:2151060]	GO:0050896:response to stimulus;GO:0007601:visual perception;GO:0006811:ion transport;GO:0031214:biomineral tissue development;	GO:0016021:integral component of membrane;GO:0005886:plasma membrane;	-	K16302	-
ENSMUSG00000042734	0.789509	2.62939	0.00148205	0.0759673	12	81678023	81714331	+	Ttc9	tetratricopeptide repeat domain 9 [Source:MGI Symbol%3BAcc:MGI:1916730]	-	-	-	-	-
ENSMUSG00000032641	0.784652	1.29095	0.00772794	0.252843	6	134846056	134875541	-	Gpr19	G protein-coupled receptor 19 [Source:MGI Symbol%3BAcc:MGI:892973]	GO:0007186:G-protein coupled receptor signaling pathway;	GO:0016021:integral component of membrane;GO:0005886:plasma membrane;	GO:0004930:G-protein coupled receptor activity;	K04316	-
ENSMUSG00000041889	0.780987	6.56526	0.00011777	0.0103467	1	135298795	135302975	-	Shisa4	shisa family member 4 [Source:MGI Symbol%3BAcc:MGI:1924802]	-	GO:0016021:integral component of membrane;	-	-	-
ENSMUSG00000024030	0.780755	1.28773	0.00492704	0.185801	17	31276649	31336962	+	Abcg1	ATP binding cassette subfamily G member 1 [Source:MGI Symbol%3BAcc:MGI:107704]	GO:0010745:negative regulation of macrophage derived foam cell differentiation;GO:0034374:low-density lipoprotein particle remodeling;GO:0010872:regulation of cholesterol esterification;GO:0045542:positive regulation of cholesterol biosynthetic process;GO:0006355:regulation of transcription, DNA-templated;GO:0010875:positive regulation of cholesterol efflux;GO:0043691:reverse cholesterol transpor…	GO:0055037:recycling endosome;GO:0016021:integral component of membrane;GO:0005794:Golgi apparatus;GO:0009897:external side of plasma membrane;GO:0005739:mitochondrion;	GO:0034437:glycoprotein transporter activity;GO:0005548:phospholipid transporter activity;GO:0043531:ADP binding;GO:0046982:protein heterodimerization activity;GO:0034041:sterol-transporting ATPase activity;GO:0042803:protein homodimerization activity;GO:0019534:toxin transporter activity;GO:0005524:ATP binding;GO:0017127:cholesterol transporter activity;	K05679	;ko02010 ABC transporters;
ENSMUSG00000034192	0.780336	3.58749	4.21294e-05	0.00454627	6	91492910	91499607	+	Lsm3	LSM3 homolog%2C U6 small nuclear RNA and mRNA degradation associated [Source:MGI Symbol%3BAcc:MGI:1914928]	GO:0043928:exonucleolytic nuclear-transcribed mRNA catabolic process involved in deadenylation-dependent decay;GO:0000398:mRNA splicing, via spliceosome;	GO:0005829:cytosol;GO:0071013:catalytic step 2 spliceosome;	GO:0003723:RNA binding;GO:0005515:protein binding;	K12622	;ko03018 RNA degradation;ko03040 Spliceosome;
ENSMUSG00000032076	0.779599	1.86387	0.00141675	0.0732305	9	47441471	47769413	+	Cadm1	cell adhesion molecule 1 [Source:MGI Symbol%3BAcc:MGI:1889272]	GO:0042271:susceptibility to natural killer cell mediated cytotoxicity;GO:0060348:bone development;GO:0007157:heterophilic cell-cell adhesion via plasma membrane cell adhesion molecules;GO:0007283:spermatogenesis;GO:0050715:positive regulation of cytokine secretion;GO:0006915:apoptotic process;GO:0016338:calcium-independent cell-cell adhesion via plasma membrane cell-adhesion molecules;GO:0009826…	GO:0005911:cell-cell junction;GO:0016323:basolateral plasma membrane;GO:0016021:integral component of membrane;GO:0030425:dendrite;GO:0030424:axon;GO:0008021:synaptic vesicle;	GO:0050839:cell adhesion molecule binding;GO:0005102:receptor binding;GO:0008022:protein C-terminus binding;GO:0030165:PDZ domain binding;GO:0042803:protein homodimerization activity;	K06781	;ko04514 Cell adhesion molecules;
ENSMUSG00000035284	0.777851	5.66726	3.61438e-06	0.000568433	9	67747678	67902920	+	Vps13c	vacuolar protein sorting 13C [Source:MGI Symbol%3BAcc:MGI:2444207]	-	-	-	K19525	-
ENSMUSG00000026179	0.777795	5.03581	6.13469e-09	1.6896e-06	1	74324089	74392853	+	Pnkd	paroxysmal nonkinesiogenic dyskinesia [Source:MGI Symbol%3BAcc:MGI:1930773]	GO:0006750:glutathione biosynthetic process;	GO:0016020:membrane;GO:0005634:nucleus;GO:0005739:mitochondrion;	GO:0004416:hydroxyacylglutathione hydrolase activity;GO:0008270:zinc ion binding;	-	-
ENSMUSG00000115869	0.776942	0.773121	0.00939644	0.288827	16	24004779	24081909	-	Gm31814	predicted gene%2C 31814 [Source:MGI Symbol%3BAcc:MGI:5590973]	-	-	-	-	-
ENSMUSG00000027840	0.776321	1.36937	0.00561359	0.203524	3	104852588	104869237	-	Wnt2b	wingless-type MMTV integration site family%2C member 2B [Source:MGI Symbol%3BAcc:MGI:1261834]	GO:0000122:negative regulation of transcription from RNA polymerase II promoter;GO:0090263:positive regulation of canonical Wnt signaling pathway;GO:0090190:positive regulation of branching involved in ureteric bud morphogenesis;GO:0060492:lung induction;GO:0007223:Wnt signaling pathway, calcium modulating pathway;GO:0009950:dorsal/ventral axis specification;GO:0060638:mesenchymal-epithelial cell…	GO:0005615:extracellular space;GO:0005578:proteinaceous extracellular matrix;GO:0005886:plasma membrane;	GO:0005110:frizzled-2 binding;	K00182	;ko04150 mTOR signaling pathway;ko04310 Wnt signaling pathway;ko04390 Hippo signaling pathway;ko04550 Signaling pathways regulating pluripotency of stem cells;ko04916 Melanogenesis;ko04934 Cushing syndrome;ko05010 Alzheimer disease;ko05022 Pathways of neurodegeneration - multiple diseases;ko05165 Human papillomavirus infection;ko05200 Pathways in cancer;ko05205 Proteoglycans in cancer;ko05217 Bas…
ENSMUSG00000040749	0.775336	1.19617	0.00433552	0.168428	X	162853701	162859489	-	Siah1b	siah E3 ubiquitin protein ligase 1B [Source:MGI Symbol%3BAcc:MGI:108063]	GO:0007275:multicellular organismal development;GO:0016567:protein ubiquitination;GO:0006511:ubiquitin-dependent protein catabolic process;	GO:0005737:cytoplasm;GO:0005634:nucleus;	GO:0004842:ubiquitin-protein transferase activity;GO:0008270:zinc ion binding;	K04506	;ko04013 MAPK signaling pathway - fly;ko04115 p53 signaling pathway;ko04120 Ubiquitin mediated proteolysis;ko04310 Wnt signaling pathway;
ENSMUSG00000074001	0.771707	6.64663	3.9871e-06	0.000618269	9	121606673	121612884	+	Klhl40	kelch-like 40 [Source:MGI Symbol%3BAcc:MGI:1919580]	-	-	-	K10473	-
ENSMUSG00000018796	0.771615	8.62998	1.0699e-07	2.3227e-05	8	46924074	46989088	+	Acsl1	acyl-CoA synthetase long-chain family member 1 [Source:MGI Symbol%3BAcc:MGI:102797]	GO:0033211:adiponectin-activated signaling pathway;GO:0008610:lipid biosynthetic process;GO:0001676:long-chain fatty acid metabolic process;GO:0042178:xenobiotic catabolic process;GO:0044539:long-chain fatty acid import;GO:0014070:response to organic cyclic compound;GO:0042493:response to drug;GO:0071902:positive regulation of protein serine/threonine kinase activity;GO:0006641:triglyceride metab…	GO:0016021:integral component of membrane;GO:0005789:endoplasmic reticulum membrane;GO:0005741:mitochondrial outer membrane;GO:0005886:plasma membrane;GO:0005778:peroxisomal membrane;GO:0005783:endoplasmic reticulum;	GO:0003987:acetate-CoA ligase activity;GO:0004467:long-chain fatty acid-CoA ligase activity;GO:0005524:ATP binding;GO:0043758:acetate-CoA ligase (ADP-forming) activity;	K01897	;ko00061 Fatty acid biosynthesis;ko00071 Fatty acid degradation;ko01100 Metabolic pathways;ko01212 Fatty acid metabolism;ko02024 Quorum sensing;ko03320 PPAR signaling pathway;ko04146 Peroxisome;ko04216 Ferroptosis;ko04714 Thermogenesis;ko04920 Adipocytokine signaling pathway;
ENSMUSG00000105731	0.76984	4.06393	0.00060569	0.0380163	3	103004062	103005142	+	Gm43063	predicted gene 43063 [Source:MGI Symbol%3BAcc:MGI:5663200]	-	-	-	-	-
ENSMUSG00000045854	0.761875	2.99494	0.00151102	0.077238	4	32800253	32801559	+	Lyrm2	LYR motif containing 2 [Source:MGI Symbol%3BAcc:MGI:1917573]	-	GO:0005739:mitochondrion;	-	-	-
ENSMUSG00000054021	0.761596	3.43944	0.000379394	0.0260906	13	43518972	43548679	+	Sirt5	sirtuin 5 [Source:MGI Symbol%3BAcc:MGI:1915596]	GO:0006476:protein deacetylation;GO:0036047:peptidyl-lysine demalonylation;GO:0036049:peptidyl-lysine desuccinylation;	GO:0005758:mitochondrial intermembrane space;GO:0005759:mitochondrial matrix;	GO:0036054:protein-malonyllysine demalonylase activity;GO:0005515:protein binding;GO:0070403:NAD+ binding;GO:0008270:zinc ion binding;GO:0036055:protein-succinyllysine desuccinylase activity;	K11415	;ko00760 Nicotinate and nicotinamide metabolism;ko01100 Metabolic pathways;
ENSMUSG00000026411	0.761125	2.32371	9.28888e-05	0.00855612	1	135935888	135963080	+	Tmem9	transmembrane protein 9 [Source:MGI Symbol%3BAcc:MGI:1913491]	GO:0006810:transport;	GO:0016021:integral component of membrane;GO:0031902:late endosome membrane;GO:0005765:lysosomal membrane;	-	-	-
ENSMUSG00000066705	0.760729	5.84389	0.00217438	0.101837	9	45281483	45307457	+	Fxyd6	FXYD domain-containing ion transport regulator 6 [Source:MGI Symbol%3BAcc:MGI:1890226]	GO:0006811:ion transport;	GO:0016021:integral component of membrane;GO:0005886:plasma membrane;	GO:0005216:ion channel activity;	K13363	-
ENSMUSG00000021754	0.760384	3.90391	7.76464e-06	0.00109654	13	111882962	111945527	-	Map3k1	mitogen-activated protein kinase kinase kinase 1 [Source:MGI Symbol%3BAcc:MGI:1346872]	GO:0043065:positive regulation of apoptotic process;GO:0007179:transforming growth factor beta receptor signaling pathway;GO:0007256:activation of JNKK activity;GO:0030334:regulation of cell migration;GO:0030838:positive regulation of actin filament polymerization;GO:0032232:negative regulation of actin filament bundle assembly;GO:0006970:response to osmotic stress;GO:0045944:positive regulation …	GO:0005856:cytoskeleton;GO:0005737:cytoplasm;GO:0016020:membrane;	GO:0046625:sphingolipid binding;GO:0008545:JUN kinase kinase activity;GO:0004706:JUN kinase kinase kinase activity;GO:0004842:ubiquitin-protein transferase activity;GO:0042802:identical protein binding;GO:0008270:zinc ion binding;GO:0008432:JUN kinase binding;GO:0005524:ATP binding;GO:0031434:mitogen-activated protein kinase kinase binding;GO:0051019:mitogen-activated protein kinase binding;	K04416	;ko04010 MAPK signaling pathway;ko04120 Ubiquitin mediated proteolysis;ko04530 Tight junction;ko04622 RIG-I-like receptor signaling pathway;ko04722 Neurotrophin signaling pathway;ko04912 GnRH signaling pathway;ko04935 Growth hormone synthesis, secretion and action;ko05161 Hepatitis B;ko05166 Human T-cell leukemia virus 1 infection;
ENSMUSG00000027077	0.75828	6.61283	4.45734e-06	0.00067419	2	84641520	84652996	-	Smtnl1	smoothelin-like 1 [Source:MGI Symbol%3BAcc:MGI:1915928]	GO:0018105:peptidyl-serine phosphorylation;GO:0045908:negative regulation of vasodilation;GO:0045907:positive regulation of vasoconstriction;GO:0014823:response to activity;GO:0048644:muscle organ morphogenesis;GO:0043086:negative regulation of catalytic activity;GO:0042493:response to drug;	GO:0031430:M band;GO:0031674:I band;GO:0005634:nucleus;	GO:0005516:calmodulin binding;GO:0008157:protein phosphatase 1 binding;GO:0004864:protein phosphatase inhibitor activity;GO:0017020:myosin phosphatase regulator activity;	-	-
ENSMUSG00000085779	0.756546	6.46759	0.00155499	0.0783995	10	81030443	81046711	+	Atcayos	ataxia%2C cerebellar%2C Cayman type%2C opposite strand [Source:MGI Symbol%3BAcc:MGI:1916928]	-	-	-	-	-
ENSMUSG00000035578	0.753551	2.82867	0.00174515	0.0853443	16	32833053	32876588	-	Iqcg	IQ motif containing G [Source:MGI Symbol%3BAcc:MGI:1916957]	-	-	-	-	-
ENSMUSG00000017009	0.751852	4.96162	8.57581e-07	0.000155655	2	164266167	164285807	-	Sdc4	syndecan 4 [Source:MGI Symbol%3BAcc:MGI:1349164]	GO:0045860:positive regulation of protein kinase activity;GO:0051894:positive regulation of focal adhesion assembly;GO:0051496:positive regulation of stress fiber assembly;	GO:0005925:focal adhesion;GO:0045121:membrane raft;GO:0043034:costamere;GO:0016021:integral component of membrane;GO:0005576:extracellular region;GO:0009986:cell surface;	GO:0005080:protein kinase C binding;GO:0070053:thrombospondin receptor activity;GO:0008092:cytoskeletal protein binding;GO:0001968:fibronectin binding;	K16338	;ko04512 ECM-receptor interaction;ko04514 Cell adhesion molecules;ko05205 Proteoglycans in cancer;ko05418 Fluid shear stress and atherosclerosis;
ENSMUSG00000029771	0.748005	4.49493	0.00801646	0.259674	6	29526624	29541870	+	Irf5	interferon regulatory factor 5 [Source:MGI Symbol%3BAcc:MGI:1350924]	GO:0045944:positive regulation of transcription from RNA polymerase II promoter;GO:0032495:response to muramyl dipeptide;GO:0045087:innate immune response;GO:0043065:positive regulation of apoptotic process;GO:0032494:response to peptidoglycan;GO:0051607:defense response to virus;	GO:0005737:cytoplasm;GO:0005634:nucleus;	GO:0000975:regulatory region DNA binding;GO:0005515:protein binding;GO:0003700:sequence-specific DNA binding transcription factor activity;	K09446	;ko04620 Toll-like receptor signaling pathway;
ENSMUSG00000039989	0.743769	1.81881	0.00401464	0.158597	11	118968399	118977047	-	Cbx4	chromobox 4 [Source:MGI Symbol%3BAcc:MGI:1195985]	GO:0016568:chromatin modification;GO:0016925:protein sumoylation;GO:0000122:negative regulation of transcription from RNA polymerase II promoter;	GO:0016604:nuclear body;GO:0035102:PRC1 complex;	GO:0032183:SUMO binding;GO:0003727:single-stranded RNA binding;GO:0035064:methylated histone binding;GO:0044212:transcription regulatory region DNA binding;GO:0016874:ligase activity;GO:0019899:enzyme binding;GO:0051219:phosphoprotein binding;GO:0003682:chromatin binding;	K11452	-
ENSMUSG00000084910	0.743409	2.74372	7.00284e-05	0.00682518	4	72119585	72133589	+	C630043F03Rik	RIKEN cDNA C630043F03 gene [Source:MGI Symbol%3BAcc:MGI:1915535]	-	-	-	-	-
ENSMUSG00000057606	0.740695	2.83199	0.00065872	0.0408355	14	31245039	31313300	-	Colq	collagen-like tail subunit (single strand of homotrimer) of asymmetric acetylcholinesterase [Source:MGI Symbol%3BAcc:MGI:1338761]	-	GO:0005605:basal lamina;	GO:0008201:heparin binding;GO:0005198:structural molecule activity;	-	-
ENSMUSG00000024998	0.736673	2.18659	0.000404931	0.0275388	19	38469557	38773474	+	Plce1	phospholipase C%2C epsilon 1 [Source:MGI Symbol%3BAcc:MGI:1921305]	GO:0007200:phospholipase C-activating G-protein coupled receptor signaling pathway;GO:0046578:regulation of Ras protein signal transduction;GO:0016042:lipid catabolic process;GO:0008277:regulation of G-protein coupled receptor protein signaling pathway;GO:0032835:glomerulus development;GO:0000187:activation of MAPK activity;	GO:0005794:Golgi apparatus;GO:0005829:cytosol;GO:0005886:plasma membrane;	GO:0004871:signal transducer activity;GO:0004435:phosphatidylinositol phospholipase C activity;GO:0005509:calcium ion binding;GO:0017016:Ras GTPase binding;GO:0005085:guanyl-nucleotide exchange factor activity;	K05860	;ko00562 Inositol phosphate metabolism;ko01100 Metabolic pathways;ko04014 Ras signaling pathway;ko04015 Rap1 signaling pathway;ko04020 Calcium signaling pathway;ko04024 cAMP signaling pathway;ko04070 Phosphatidylinositol signaling system;ko04919 Thyroid hormone signaling pathway;ko04933 AGE-RAGE signaling pathway in diabetic complications;ko05131 Shigellosis;ko05205 Proteoglycans in cancer;
ENSMUSG00000033767	0.735225	3.53131	4.2778e-06	0.000652382	3	83804962	83947482	-	Tmem131l	transmembrane 131 like [Source:MGI Symbol%3BAcc:MGI:2443399]	-	GO:0016021:integral component of membrane;	-	-	-
ENSMUSG00000028937	0.734272	4.19448	1.18183e-05	0.00156894	4	152262591	152356312	+	Acot7	acyl-CoA thioesterase 7 [Source:MGI Symbol%3BAcc:MGI:1917275]	GO:0009062:fatty acid catabolic process;	GO:0043005:neuron projection;GO:0044297:cell body;GO:0005829:cytosol;	GO:0016290:palmitoyl-CoA hydrolase activity;	K17360	;ko00062 Fatty acid elongation;ko01040 Biosynthesis of unsaturated fatty acids;ko01110 Biosynthesis of secondary metabolites;
ENSMUSG00000073985	0.732443	1.22492	0.00549877	0.200531	7	101485710	101491978	+	Gm10602	predicted gene 10602 [Source:MGI Symbol%3BAcc:MGI:3708759]	-	-	-	-	-
ENSMUSG00000015357	0.731306	6.74092	1.04383e-08	2.75169e-06	9	65201542	65237940	+	Clpx	caseinolytic mitochondrial matrix peptidase chaperone subunit [Source:MGI Symbol%3BAcc:MGI:1346017]	GO:0010952:positive regulation of peptidase activity;GO:0051603:proteolysis involved in cellular protein catabolic process;GO:0006457:protein folding;	GO:0009841:mitochondrial endopeptidase Clp complex;GO:0005743:mitochondrial inner membrane;GO:0042645:mitochondrial nucleoid;	GO:0016504:peptidase activator activity;GO:0046872:metal ion binding;GO:0051082:unfolded protein binding;GO:0016887:ATPase activity;GO:0005524:ATP binding;	K03544	;ko04112 Cell cycle - Caulobacter;
ENSMUSG00000067430	0.731214	1.77582	0.00189176	0.0909081	17	33235837	33252376	-	Zfp763	zinc finger protein 763 [Source:MGI Symbol%3BAcc:MGI:1920701]	-	GO:0005622:intracellular;	GO:0008270:zinc ion binding;GO:0003676:nucleic acid binding;	K09228	;ko05168 Herpes simplex virus 1 infection;
ENSMUSG00000034525	0.729403	6.03872	8.67622e-08	1.89845e-05	13	70699826	70785753	-	Ice1	interactor of little elongation complex ELL subunit 1 [Source:MGI Symbol%3BAcc:MGI:2385865]	GO:0006508:proteolysis;	GO:0005578:proteinaceous extracellular matrix;	GO:0004222:metalloendopeptidase activity;GO:0008270:zinc ion binding;	-	-
ENSMUSG00000111085	0.724203	1.4639	0.00668156	0.229457	9	14574318	14576395	+	Gm7607	predicted gene 7607 [Source:MGI Symbol%3BAcc:MGI:3644538]	-	-	-	-	-
ENSMUSG00000030214	0.723937	5.04407	1.40964e-06	0.000242348	6	136589068	136638926	-	Plbd1	phospholipase B domain containing 1 [Source:MGI Symbol%3BAcc:MGI:1914107]	GO:0016042:lipid catabolic process;	GO:0005576:extracellular region;	GO:0016787:hydrolase activity;	-	-
ENSMUSG00000023800	0.723268	3.21703	0.000902586	0.051951	17	3376848	3581619	+	Tiam2	T cell lymphoma invasion and metastasis 2 [Source:MGI Symbol%3BAcc:MGI:1344338]	GO:0035023:regulation of Rho protein signal transduction;	GO:0005737:cytoplasm;GO:0016020:membrane;GO:0042995:cell projection;	GO:0005096:GTPase activator activity;GO:0005057:receptor signaling protein activity;GO:0005089:Rho guanyl-nucleotide exchange factor activity;GO:0005543:phospholipid binding;GO:0005515:protein binding;	K16847	-
ENSMUSG00000032786	0.721762	6.86881	3.33905e-07	6.60166e-05	9	106110654	106125853	-	Alas1	aminolevulinic acid synthase 1 [Source:MGI Symbol%3BAcc:MGI:87989]	GO:0001666:response to hypoxia;GO:0034698:response to gonadotropin;GO:0032869:cellular response to insulin stimulus;GO:0045471:response to ethanol;GO:0071407:cellular response to organic cyclic compound;GO:0031667:response to nutrient levels;GO:0009635:response to herbicide;GO:0006782:protoporphyrinogen IX biosynthetic process;GO:0032025:response to cobalt ion;GO:0042493:response to drug;GO:00100…	GO:0005730:nucleolus;GO:0005759:mitochondrial matrix;	GO:0003870:5-aminolevulinate synthase activity;GO:0030170:pyridoxal phosphate binding;	K00643	;ko00260 Glycine, serine and threonine metabolism;ko00860 Porphyrin and chlorophyll metabolism;ko01100 Metabolic pathways;ko01110 Biosynthesis of secondary metabolites;ko01240 Biosynthesis of cofactors;
ENSMUSG00000051456	0.721283	4.08092	0.00357302	0.146537	13	113799432	113800212	-	Hspb3	heat shock protein 3 [Source:MGI Symbol%3BAcc:MGI:1928479]	GO:0006950:response to stress;	GO:0005634:nucleus;GO:0005737:cytoplasm;	-	K09544	-
ENSMUSG00000050332	0.71996	4.58789	0.000139228	0.0119127	X	94463924	94488478	-	Amer1	APC membrane recruitment 1 [Source:MGI Symbol%3BAcc:MGI:1919595]	GO:0072161:mesenchymal cell differentiation involved in kidney development;GO:0090263:positive regulation of canonical Wnt signaling pathway;GO:0090090:negative regulation of canonical Wnt signaling pathway;GO:0060612:adipose tissue development;GO:0060348:bone development;	GO:0005886:plasma membrane;	GO:0008013:beta-catenin binding;GO:0005546:phosphatidylinositol-4,5-bisphosphate binding;	K19407	-
ENSMUSG00000071669	0.719859	1.99237	0.00102529	0.0571589	16	11140772	11573336	+	Snx29	sorting nexin 29 [Source:MGI Symbol%3BAcc:MGI:1921728]	GO:0007154:cell communication;	-	GO:0035091:phosphatidylinositol binding;	K17935	-
ENSMUSG00000028194	0.718004	3.23621	0.000887029	0.0514189	3	145464430	145600032	+	Ddah1	dimethylarginine dimethylaminohydrolase 1 [Source:MGI Symbol%3BAcc:MGI:1916469]	GO:0045766:positive regulation of angiogenesis;GO:0000052:citrulline metabolic process;GO:0017014:protein nitrosylation;GO:0045429:positive regulation of nitric oxide biosynthetic process;GO:0006525:arginine metabolic process;GO:0003073:regulation of systemic arterial blood pressure;	GO:0005739:mitochondrion;	GO:0008270:zinc ion binding;GO:0016597:amino acid binding;GO:0016403:dimethylargininase activity;	K01482	-
ENSMUSG00000022235	0.716694	6.10105	0.000320447	0.0230086	15	31565535	31590265	+	Cmbl	carboxymethylenebutenolidase-like (Pseudomonas) [Source:MGI Symbol%3BAcc:MGI:1916824]	-	GO:0005737:cytoplasm;GO:0005829:cytosol;	GO:0016787:hydrolase activity;	K01061	;ko00361 Chlorocyclohexane and chlorobenzene degradation;ko00364 Fluorobenzoate degradation;ko00623 Toluene degradation;ko01100 Metabolic pathways;ko01120 Microbial metabolism in diverse environments;
ENSMUSG00000033295	0.715975	1.35019	0.0065636	0.226248	4	118065410	118148602	-	Ptprf	protein tyrosine phosphatase%2C receptor type%2C F [Source:MGI Symbol%3BAcc:MGI:102695]	GO:0050775:positive regulation of dendrite morphogenesis;GO:0001960:negative regulation of cytokine-mediated signaling pathway;GO:0042059:negative regulation of epidermal growth factor receptor signaling pathway;GO:0050803:regulation of synapse structure or activity;GO:0051387:negative regulation of neurotrophin TRK receptor signaling pathway;GO:0008285:negative regulation of cell proliferation;G…	GO:0030426:growth cone;GO:0016021:integral component of membrane;GO:0043025:neuronal cell body;GO:0060076:excitatory synapse;GO:0005768:endosome;GO:0005886:plasma membrane;	GO:0005001:transmembrane receptor protein tyrosine phosphatase activity;GO:0030971:receptor tyrosine kinase binding;GO:0042301:phosphate ion binding;GO:0008201:heparin binding;GO:0005158:insulin receptor binding;	K05695	;ko04514 Cell adhesion molecules;ko04520 Adherens junction;ko04910 Insulin signaling pathway;ko04931 Insulin resistance;
ENSMUSG00000063524	0.715632	5.33333	0.00220054	0.102715	4	150321178	150333336	+	Eno1	enolase 1%2C alpha non-neuron [Source:MGI Symbol%3BAcc:MGI:95393]	GO:0030308:negative regulation of cell growth;GO:0051099:positive regulation of binding;GO:0071229:cellular response to acid chemical;GO:0045892:negative regulation of transcription, DNA-templated;GO:0001701:in utero embryonic development;GO:0006096:glycolytic process;GO:0009615:response to virus;	GO:0043005:neuron projection;GO:0070062:extracellular exosome;GO:0097060:synaptic membrane;GO:0019897:extrinsic component of plasma membrane;GO:0000015:phosphopyruvate hydratase complex;	GO:0046982:protein heterodimerization activity;GO:0042803:protein homodimerization activity;GO:0004634:phosphopyruvate hydratase activity;GO:0000287:magnesium ion binding;	K01689	;ko00010 Glycolysis / Gluconeogenesis;ko00680 Methane metabolism;ko01100 Metabolic pathways;ko01110 Biosynthesis of secondary metabolites;ko01120 Microbial metabolism in diverse environments;ko01200 Carbon metabolism;ko01230 Biosynthesis of amino acids;ko03018 RNA degradation;ko04066 HIF-1 signaling pathway;
ENSMUSG00000028295	0.713236	3.93259	0.00218191	0.102104	4	34768664	34778423	-	Smim8	small integral membrane protein 8 [Source:MGI Symbol%3BAcc:MGI:1913541]	-	GO:0016021:integral component of membrane;	-	-	-
ENSMUSG00000025512	0.710785	2.49588	0.000405869	0.0275687	7	141073049	141119770	-	Chid1	chitinase domain containing 1 [Source:MGI Symbol%3BAcc:MGI:1915288]	GO:0005975:carbohydrate metabolic process;GO:0006032:chitin catabolic process;GO:0045087:innate immune response;	GO:0005764:lysosome;GO:0005576:extracellular region;	GO:0004568:chitinase activity;	K17525	-
ENSMUSG00000025203	0.710382	4.58019	0.00170395	0.083848	19	44282113	44295303	+	Scd2	stearoyl-Coenzyme A desaturase 2 [Source:MGI Symbol%3BAcc:MGI:98240]	GO:0042552:myelination;GO:0050873:brown fat cell differentiation;GO:0006633:fatty acid biosynthetic process;GO:0055114:oxidation-reduction process;GO:0050872:white fat cell differentiation;GO:0034435:cholesterol esterification;GO:0050830:defense response to Gram-positive bacterium;GO:0044130:negative regulation of growth of symbiont in host;	GO:0016021:integral component of membrane;GO:0005789:endoplasmic reticulum membrane;	GO:0004768:stearoyl-CoA 9-desaturase activity;GO:0005506:iron ion binding;	K00507	;ko01040 Biosynthesis of unsaturated fatty acids;ko01100 Metabolic pathways;ko01212 Fatty acid metabolism;ko03320 PPAR signaling pathway;ko04152 AMPK signaling pathway;ko04212 Longevity regulating pathway - worm;
ENSMUSG00000027253	0.708451	4.05822	2.6325e-05	0.00303609	2	91287856	91344124	+	Lrp4	low density lipoprotein receptor-related protein 4 [Source:MGI Symbol%3BAcc:MGI:2442252]	GO:0042733:embryonic digit morphogenesis;GO:0001822:kidney development;GO:0090090:negative regulation of canonical Wnt signaling pathway;GO:0051124:synaptic growth at neuromuscular junction;GO:0030279:negative regulation of ossification;GO:0001942:hair follicle development;GO:0003050:regulation of systemic arterial blood pressure by atrial natriuretic peptide;GO:0007565:female pregnancy;GO:000193…	GO:0016023:cytoplasmic membrane-bounded vesicle;GO:0005576:extracellular region;GO:0009986:cell surface;GO:0005887:integral component of plasma membrane;	GO:0004252:serine-type endopeptidase activity;GO:0030971:receptor tyrosine kinase binding;GO:0005509:calcium ion binding;GO:0070008:serine-type exopeptidase activity;GO:0005044:scavenger receptor activity;GO:0042803:protein homodimerization activity;	-	-
ENSMUSG00000097333	0.706317	1.79695	0.00416637	0.163347	13	67663900	67674296	-	Zfp87	zinc finger protein 87 [Source:MGI Symbol%3BAcc:MGI:107768]	-	-	GO:0046872:metal ion binding;	K09228	;ko05168 Herpes simplex virus 1 infection;
ENSMUSG00000050621	0.70515	3.64603	0.00138013	0.0718069	9	114811434	114811807	-	Rps27rt	ribosomal protein S27%2C retrogene [Source:MGI Symbol%3BAcc:MGI:3704345]	-	-	-	K02978	;ko03010 Ribosome;ko05171 Coronavirus disease - COVID-19;
ENSMUSG00000044442	0.704409	3.39623	0.00118313	0.0637747	16	87151073	87165630	+	N6amt1	N-6 adenine-specific DNA methyltransferase 1 (putative) [Source:MGI Symbol%3BAcc:MGI:1915018]	GO:0030307:positive regulation of cell growth;GO:0006479:protein methylation;	GO:0043234:protein complex;	GO:0003676:nucleic acid binding;GO:0008276:protein methyltransferase activity;	K19589	-
ENSMUSG00000032177	0.701657	6.2185	4.99571e-06	0.000741442	9	21077010	21124544	+	Pde4a	phosphodiesterase 4A%2C cAMP specific [Source:MGI Symbol%3BAcc:MGI:99558]	GO:0035690:cellular response to drug;GO:0010738:regulation of protein kinase A signaling;GO:0007608:sensory perception of smell;GO:0043949:regulation of cAMP-mediated signaling;GO:0006198:cAMP catabolic process;	GO:0048471:perinuclear region of cytoplasm;GO:0005634:nucleus;	GO:0046872:metal ion binding;GO:0004115:3',5'-cyclic-AMP phosphodiesterase activity;GO:0005515:protein binding;	K13293	;ko00230 Purine metabolism;ko01100 Metabolic pathways;ko04024 cAMP signaling pathway;ko04928 Parathyroid hormone synthesis, secretion and action;ko05032 Morphine addiction;
ENSMUSG00000002032	0.700415	3.59707	0.000587739	0.0370577	9	44705066	44710604	-	Tmem25	transmembrane protein 25 [Source:MGI Symbol%3BAcc:MGI:1918937]	-	GO:0005576:extracellular region;GO:0005886:plasma membrane;GO:0016021:integral component of membrane;	-	-	-
ENSMUSG00000036966	0.700318	3.00392	2.30812e-05	0.00271862	15	102024963	102044669	-	Spryd3	SPRY domain containing 3 [Source:MGI Symbol%3BAcc:MGI:2446175]	-	-	-	-	-
ENSMUSG00000038930	0.700014	2.61466	0.000220501	0.0170485	7	79942977	79974202	-	Rccd1	RCC1 domain containing 1 [Source:MGI Symbol%3BAcc:MGI:2444156]	-	-	-	-	-
ENSMUSG00000007097	0.699541	11.0652	4.0146e-07	7.77077e-05	1	172099276	172125631	-	Atp1a2	ATPase%2C Na+/K+ transporting%2C alpha 2 polypeptide [Source:MGI Symbol%3BAcc:MGI:88106]	GO:0035094:response to nicotine;GO:0006940:regulation of smooth muscle contraction;GO:0002087:regulation of respiratory gaseous exchange by neurological system process;GO:0086004:regulation of cardiac muscle cell contraction;GO:0008542:visual learning;GO:0045822:negative regulation of heart contraction;GO:0015991:ATP hydrolysis coupled proton transport;GO:0040011:locomotion;GO:0019229:regulation …	GO:0043197:dendritic spine;GO:0005768:endosome;GO:0005890:sodium:potassium-exchanging ATPase complex;GO:0030315:T-tubule;GO:0005901:caveola;GO:0045202:synapse;	GO:0005515:protein binding;GO:0046872:metal ion binding;GO:0005391:sodium:potassium-exchanging ATPase activity;GO:0005524:ATP binding;	K01539	;ko04022 cGMP-PKG signaling pathway;ko04024 cAMP signaling pathway;ko04260 Cardiac muscle contraction;ko04261 Adrenergic signaling in cardiomyocytes;ko04911 Insulin secretion;ko04918 Thyroid hormone synthesis;ko04919 Thyroid hormone signaling pathway;ko04925 Aldosterone synthesis and secretion;ko04960 Aldosterone-regulated sodium reabsorption;ko04961 Endocrine and other factor-regulated calcium r…
ENSMUSG00000025854	0.698707	3.65847	2.72539e-05	0.00311725	5	138740269	138795832	+	Fam20c	FAM20C%2C golgi associated secretory pathway kinase [Source:MGI Symbol%3BAcc:MGI:2136853]	GO:0097187:dentinogenesis;GO:0070166:enamel mineralization;GO:0051174:regulation of phosphorus metabolic process;GO:0006468:protein phosphorylation;GO:0040036:regulation of fibroblast growth factor receptor signaling pathway;GO:0071895:odontoblast differentiation;GO:0045669:positive regulation of osteoblast differentiation;GO:0001501:skeletal system development;GO:0030501:positive regulation of b…	GO:0005615:extracellular space;	GO:0004674:protein serine/threonine kinase activity;GO:0005509:calcium ion binding;	-	-
ENSMUSG00000004270	0.696587	3.86447	0.000209802	0.016451	6	124639990	124681381	+	Lpcat3	lysophosphatidylcholine acyltransferase 3 [Source:MGI Symbol%3BAcc:MGI:1315211]	GO:0008654:phospholipid biosynthetic process;GO:0097006:regulation of plasma lipoprotein particle levels;	GO:0005789:endoplasmic reticulum membrane;GO:0016021:integral component of membrane;GO:0005783:endoplasmic reticulum;	GO:0047184:1-acylglycerophosphocholine O-acyltransferase activity;	K13515	;ko00564 Glycerophospholipid metabolism;ko04216 Ferroptosis;
ENSMUSG00000061288	0.695987	2.68983	0.000201897	0.0159441	5	117258194	117413284	+	Taok3	TAO kinase 3 [Source:MGI Symbol%3BAcc:MGI:3041177]	GO:0043507:positive regulation of JUN kinase activity;GO:0031572:G2 DNA damage checkpoint;GO:0046329:negative regulation of JNK cascade;GO:0046777:protein autophosphorylation;GO:0046330:positive regulation of JNK cascade;GO:0006281:DNA repair;GO:0006468:protein phosphorylation;	GO:0005739:mitochondrion;GO:0005737:cytoplasm;	GO:0004674:protein serine/threonine kinase activity;GO:0005524:ATP binding;	K04429	;ko04010 MAPK signaling pathway;
ENSMUSG00000028066	0.695072	3.3557	0.00242195	0.111359	3	88301450	88317638	-	Pmf1	polyamine-modulated factor 1 [Source:MGI Symbol%3BAcc:MGI:1914287]	GO:0006355:regulation of transcription, DNA-templated;GO:0007059:chromosome segregation;GO:0051301:cell division;GO:0007067:mitotic nuclear division;	GO:0000444:MIS12/MIND type complex;GO:0005634:nucleus;	GO:0003713:transcription coactivator activity;GO:0043522:leucine zipper domain binding;	K11546	-
ENSMUSG00000020538	0.694623	5.21457	0.000288206	0.0211022	11	60089915	60113407	-	Srebf1	sterol regulatory element binding transcription factor 1 [Source:MGI Symbol%3BAcc:MGI:107606]	GO:0031065:positive regulation of histone deacetylation;GO:0009749:response to glucose;GO:0046676:negative regulation of insulin secretion;GO:0045723:positive regulation of fatty acid biosynthetic process;GO:0045542:positive regulation of cholesterol biosynthetic process;GO:0045944:positive regulation of transcription from RNA polymerase II promoter;GO:0010867:positive regulation of triglyceride …	GO:0031410:cytoplasmic vesicle;GO:0005783:endoplasmic reticulum;GO:0043234:protein complex;GO:0016021:integral component of membrane;GO:0005794:Golgi apparatus;GO:0005634:nucleus;	GO:0003700:sequence-specific DNA binding transcription factor activity;GO:0032403:protein complex binding;GO:0003682:chromatin binding;GO:0019901:protein kinase binding;GO:0032810:sterol response element binding;GO:0043565:sequence-specific DNA binding;GO:0046983:protein dimerization activity;	K07197	;ko04152 AMPK signaling pathway;ko04910 Insulin signaling pathway;ko04931 Insulin resistance;ko04932 Non-alcoholic fatty liver disease;
ENSMUSG00000027293	0.693886	6.23095	3.38253e-07	6.66382e-05	2	119919656	119985087	-	Ehd4	EH-domain containing 4 [Source:MGI Symbol%3BAcc:MGI:1919619]	-	-	-	K12477	;ko04144 Endocytosis;
ENSMUSG00000032086	0.693024	5.79412	8.43211e-05	0.00789836	9	45749878	45775697	+	Bace1	beta-site APP cleaving enzyme 1 [Source:MGI Symbol%3BAcc:MGI:1346542]	GO:0006508:proteolysis;GO:0050435:beta-amyloid metabolic process;	GO:0005887:integral component of plasma membrane;GO:0005768:endosome;GO:0009986:cell surface;GO:0005794:Golgi apparatus;GO:0030659:cytoplasmic vesicle membrane;GO:0030424:axon;GO:0005783:endoplasmic reticulum;GO:0005802:trans-Golgi network;	GO:0004190:aspartic-type endopeptidase activity;GO:0019899:enzyme binding;	K04521	;ko05010 Alzheimer disease;
ENSMUSG00000086741	0.689129	3.37569	0.000195503	0.0155949	8	23628810	23639601	-	Gm15816	predicted gene 15816 [Source:MGI Symbol%3BAcc:MGI:3802114]	-	-	-	-	-
ENSMUSG00000068196	0.687624	2.47465	0.000680807	0.0418622	16	57444621	57575100	-	Col8a1	collagen%2C type VIII%2C alpha 1 [Source:MGI Symbol%3BAcc:MGI:88463]	GO:0001525:angiogenesis;GO:0010811:positive regulation of cell-substrate adhesion;GO:0048593:camera-type eye morphogenesis;GO:0050673:epithelial cell proliferation;	GO:0005604:basement membrane;GO:0005581:collagen trimer;	-	-	-
ENSMUSG00000096780	0.687508	1.55669	0.00762884	0.250489	17	6705923	6734421	-	Tmem181b-ps	transmembrane protein 181B%2C pseudogene [Source:MGI Symbol%3BAcc:MGI:3779544]	-	-	-	-	-
ENSMUSG00000042647	0.685995	4.91306	2.61278e-05	0.00301964	5	121734838	121757001	-	Acad12	acyl-Coenzyme A dehydrogenase family%2C member 12 [Source:MGI Symbol%3BAcc:MGI:2443320]	GO:0055114:oxidation-reduction process;	GO:0005739:mitochondrion;	GO:0016491:oxidoreductase activity;	K11729	-
ENSMUSG00000013275	0.685408	6.96348	3.28724e-05	0.00367221	1	131755231	131776603	+	Slc41a1	solute carrier family 41%2C member 1 [Source:MGI Symbol%3BAcc:MGI:2444823]	GO:0006812:cation transport;	GO:0016021:integral component of membrane;	GO:0008324:cation transmembrane transporter activity;	K15122	-
ENSMUSG00000072964	0.683441	1.80678	0.00307614	0.132626	X	134698343	134791830	+	Bhlhb9	basic helix-loop-helix domain containing%2C class B9 [Source:MGI Symbol%3BAcc:MGI:1917487]	-	GO:0005634:nucleus;GO:0005737:cytoplasm;	-	-	-
ENSMUSG00000015957	0.682699	2.5495	0.00434255	0.168583	7	98484319	98504402	+	Wnt11	wingless-type MMTV integration site family%2C member 11 [Source:MGI Symbol%3BAcc:MGI:101948]	GO:0043065:positive regulation of apoptotic process;GO:0090272:negative regulation of fibroblast growth factor production;GO:0030282:bone mineralization;GO:0090037:positive regulation of protein kinase C signaling;GO:0009952:anterior/posterior pattern specification;GO:0030336:negative regulation of cell migration;GO:0060675:ureteric bud morphogenesis;GO:0035567:non-canonical Wnt signaling pathway…	GO:0005615:extracellular space;GO:0005886:plasma membrane;GO:0005737:cytoplasm;GO:0005578:proteinaceous extracellular matrix;	GO:0044212:transcription regulatory region DNA binding;GO:0001664:G-protein coupled receptor binding;GO:0030295:protein kinase activator activity;	K01384	;ko04150 mTOR signaling pathway;ko04310 Wnt signaling pathway;ko04390 Hippo signaling pathway;ko04550 Signaling pathways regulating pluripotency of stem cells;ko04916 Melanogenesis;ko04934 Cushing syndrome;ko05010 Alzheimer disease;ko05022 Pathways of neurodegeneration - multiple diseases;ko05165 Human papillomavirus infection;ko05200 Pathways in cancer;ko05205 Proteoglycans in cancer;ko05217 Bas…
ENSMUSG00000039048	0.682529	4.79296	7.25771e-07	0.00013304	9	35115502	35122351	-	Foxred1	FAD-dependent oxidoreductase domain containing 1 [Source:MGI Symbol%3BAcc:MGI:2446262]	GO:0055114:oxidation-reduction process;	GO:0016021:integral component of membrane;GO:0005739:mitochondrion;	GO:0016491:oxidoreductase activity;	K18166	-
ENSMUSG00000083325	0.68057	2.96104	0.000987633	0.0556766	2	150341386	150342765	-	Gm14121	predicted gene 14121 [Source:MGI Symbol%3BAcc:MGI:3651769]	-	-	-	-	-
ENSMUSG00000090031	0.680368	2.06872	0.000898017	0.0518928	1	6280090	6285517	-	4732440D04Rik	RIKEN cDNA 4732440D04 gene [Source:MGI Symbol%3BAcc:MGI:3604103]	-	-	-	-	-
ENSMUSG00000033373	0.679839	3.43875	6.14691e-05	0.00614404	12	76812363	76968186	+	Fntb	farnesyltransferase%2C CAAX box%2C beta [Source:MGI Symbol%3BAcc:MGI:1861305]	GO:0042060:wound healing;GO:0010035:response to inorganic substance;GO:0048146:positive regulation of fibroblast proliferation;GO:0045787:positive regulation of cell cycle;GO:0051770:positive regulation of nitric-oxide synthase biosynthetic process;GO:0008285:negative regulation of cell proliferation;GO:0014070:response to organic cyclic compound;GO:0034097:response to cytokine;GO:0018343:protein…	GO:0005875:microtubule associated complex;GO:0005965:protein farnesyltransferase complex;	GO:0008144:drug binding;GO:0042277:peptide binding;GO:0008270:zinc ion binding;GO:0004660:protein farnesyltransferase activity;GO:0004311:farnesyltranstransferase activity;GO:0005515:protein binding;GO:0019840:isoprenoid binding;GO:0016740:transferase activity;	K05954	;ko00900 Terpenoid backbone biosynthesis;ko01110 Biosynthesis of secondary metabolites;
ENSMUSG00000075391	0.678259	1.45175	0.00938637	0.288827	2	35230421	35230975	+	Glo1-ps	glyoxalase 1%2C pseudogene [Source:MGI Symbol%3BAcc:MGI:3649615]	-	-	-	-	-
ENSMUSG00000030930	0.677692	2.47604	0.000475542	0.0315276	7	131837509	131918957	-	Chst15	carbohydrate sulfotransferase 15 [Source:MGI Symbol%3BAcc:MGI:1924840]	GO:0019319:hexose biosynthetic process;	GO:0005794:Golgi apparatus;GO:0016021:integral component of membrane;	GO:0050659:N-acetylgalactosamine 4-sulfate 6-O-sulfotransferase activity;GO:0050656:3'-phosphoadenosine 5'-phosphosulfate binding;	K08106	;ko00532 Glycosaminoglycan biosynthesis - chondroitin sulfate / dermatan sulfate;
ENSMUSG00000002808	0.676888	7.11696	4.51565e-05	0.00481661	13	19775876	19804097	-	Epdr1	ependymin related protein 1 (zebrafish) [Source:MGI Symbol%3BAcc:MGI:2145369]	GO:0007160:cell-matrix adhesion;	GO:0005576:extracellular region;GO:0005764:lysosome;	GO:0005509:calcium ion binding;	-	-
ENSMUSG00000036856	0.675475	4.40155	0.00423383	0.165523	4	137004800	137027037	+	Wnt4	wingless-type MMTV integration site family%2C member 4 [Source:MGI Symbol%3BAcc:MGI:98957]	GO:0072273:metanephric nephron morphogenesis;GO:0030237:female sex determination;GO:0030501:positive regulation of bone mineralization;GO:0072034:renal vesicle induction;GO:0071392:cellular response to estradiol stimulus;GO:0018345:protein palmitoylation;GO:0033080:immature T cell proliferation in thymus;GO:0045669:positive regulation of osteoblast differentiation;GO:0032349:positive regulation o…	GO:0009986:cell surface;GO:0005615:extracellular space;GO:0005886:plasma membrane;GO:0005578:proteinaceous extracellular matrix;GO:0005794:Golgi apparatus;	GO:0005109:frizzled binding;GO:0003714:transcription corepressor activity;	K00408	;ko04150 mTOR signaling pathway;ko04310 Wnt signaling pathway;ko04360 Axon guidance;ko04390 Hippo signaling pathway;ko04550 Signaling pathways regulating pluripotency of stem cells;ko04916 Melanogenesis;ko04919 Thyroid hormone signaling pathway;ko04934 Cushing syndrome;ko05010 Alzheimer disease;ko05022 Pathways of neurodegeneration - multiple diseases;ko05165 Human papillomavirus infection;ko0520…
ENSMUSG00000028348	0.674696	7.67502	1.58624e-08	4.06539e-06	4	48663514	48673502	+	Cavin4	caveolae associated 4 [Source:MGI Symbol%3BAcc:MGI:1915266]	GO:0045944:positive regulation of transcription from RNA polymerase II promoter;GO:0007517:muscle organ development;GO:0030154:cell differentiation;	GO:0030018:Z disc;	-	-	-
ENSMUSG00000002329	0.673128	4.83747	1.25086e-05	0.00165661	14	55895336	55897965	-	Mdp1	magnesium-dependent phosphatase 1 [Source:MGI Symbol%3BAcc:MGI:1915131]	GO:0016311:dephosphorylation;GO:0030389:fructosamine metabolic process;	-	GO:0004725:protein tyrosine phosphatase activity;GO:0046872:metal ion binding;	K17619	-
ENSMUSG00000050556	0.673114	5.56025	5.92246e-05	0.00597198	2	166937889	167032075	-	Kcnb1	potassium voltage gated channel%2C Shab-related subfamily%2C member 1 [Source:MGI Symbol%3BAcc:MGI:96666]	GO:0034765:regulation of ion transmembrane transport;GO:0051260:protein homooligomerization;GO:0071805:potassium ion transmembrane transport;	GO:0032809:neuronal cell body membrane;GO:0030425:dendrite;GO:0008076:voltage-gated potassium channel complex;GO:0032590:dendrite membrane;GO:0045211:postsynaptic membrane;	GO:0047485:protein N-terminus binding;GO:0005251:delayed rectifier potassium channel activity;GO:0015271:outward rectifier potassium channel activity;	K04885	-
ENSMUSG00000070705	0.672945	2.74404	0.000459678	0.0306594	7	27977164	27978914	+	Eid2b	EP300 interacting inhibitor of differentiation 2B [Source:MGI Symbol%3BAcc:MGI:1924095]	-	-	-	-	-
ENSMUSG00000034245	0.672884	2.61168	0.000501248	0.0327836	6	91133647	91151674	+	Hdac11	histone deacetylase 11 [Source:MGI Symbol%3BAcc:MGI:2385252]	GO:0070933:histone H4 deacetylation;GO:0006355:regulation of transcription, DNA-templated;GO:0070932:histone H3 deacetylation;GO:0014003:oligodendrocyte development;	GO:0000118:histone deacetylase complex;GO:0005737:cytoplasm;	GO:0032041:NAD-dependent histone deacetylase activity (H3-K14 specific);GO:0008134:transcription factor binding;GO:0046970:NAD-dependent histone deacetylase activity (H4-K16 specific);GO:0046969:NAD-dependent histone deacetylase activity (H3-K9 specific);	K11418	;ko04613 Neutrophil extracellular trap formation;ko05034 Alcoholism;ko05203 Viral carcinogenesis;
ENSMUSG00000040943	0.672491	5.06777	0.000314332	0.0226282	3	133169440	133250900	-	Tet2	tet methylcytosine dioxygenase 2 [Source:MGI Symbol%3BAcc:MGI:2443298]	GO:0001822:kidney development;GO:0009791:post-embryonic development;GO:0006493:protein O-linked glycosylation;GO:0030099:myeloid cell differentiation;GO:0045944:positive regulation of transcription from RNA polymerase II promoter;GO:0055114:oxidation-reduction process;GO:0080182:histone H3-K4 trimethylation;GO:0007049:cell cycle;GO:0080111:DNA demethylation;	GO:0005634:nucleus;	GO:0016702:oxidoreductase activity, acting on single donors with incorporation of molecular oxygen, incorporation of two atoms of oxygen;GO:0046872:metal ion binding;GO:0070579:methylcytosine dioxygenase activity;	-	-
ENSMUSG00000038267	0.671256	4.95673	2.1491e-06	0.000351989	13	34363141	34529165	-	Slc22a23	solute carrier family 22%2C member 23 [Source:MGI Symbol%3BAcc:MGI:1920352]	GO:0006811:ion transport;GO:0055085:transmembrane transport;	GO:0016021:integral component of membrane;	GO:0022857:transmembrane transporter activity;	K08215	-
ENSMUSG00000025036	0.669737	2.84648	0.000229307	0.0175577	19	46561804	46586505	+	Sfxn2	sideroflexin 2 [Source:MGI Symbol%3BAcc:MGI:2137678]	GO:0006812:cation transport;GO:0055085:transmembrane transport;GO:0055072:iron ion homeostasis;	GO:0016020:membrane;GO:0005743:mitochondrial inner membrane;GO:0016021:integral component of membrane;	GO:0008324:cation transmembrane transporter activity;	-	-
ENSMUSG00000032470	0.669725	3.38311	0.000399091	0.0272757	9	99267473	99319434	-	Mras	muscle and microspikes RAS [Source:MGI Symbol%3BAcc:MGI:1100856]	GO:0007264:small GTPase mediated signal transduction;	GO:0005886:plasma membrane;	GO:0030742:GTP-dependent protein binding;GO:0003924:GTPase activity;GO:0005525:GTP binding;	K07831	;ko04010 MAPK signaling pathway;ko04014 Ras signaling pathway;ko04015 Rap1 signaling pathway;ko04072 Phospholipase D signaling pathway;ko04137 Mitophagy - animal;ko04140 Autophagy - animal;ko04218 Cellular senescence;ko04371 Apelin signaling pathway;ko04625 C-type lectin receptor signaling pathway;ko04810 Regulation of actin cytoskeleton;ko05205 Proteoglycans in cancer;
ENSMUSG00000032232	0.669569	3.37935	0.000180841	0.0145935	9	71533791	71678884	-	Cgnl1	cingulin-like 1 [Source:MGI Symbol%3BAcc:MGI:1915428]	-	GO:0016459:myosin complex;GO:0005923:bicellular tight junction;	GO:0003774:motor activity;	-	-
ENSMUSG00000038844	0.66719	6.49031	1.21367e-06	0.000211949	2	142459394	142743451	-	Kif16b	kinesin family member 16B [Source:MGI Symbol%3BAcc:MGI:1098240]	GO:0007492:endoderm development;GO:0007173:epidermal growth factor receptor signaling pathway;GO:0032801:receptor catabolic process;GO:0045022:early endosome to late endosome transport;GO:0008543:fibroblast growth factor receptor signaling pathway;GO:0006895:Golgi to endosome transport;GO:0007018:microtubule-based movement;GO:0001919:regulation of receptor recycling;GO:0001704:formation of primar…	GO:0016020:membrane;GO:0005874:microtubule;GO:0005769:early endosome;GO:0005875:microtubule associated complex;	GO:0032266:phosphatidylinositol-3-phosphate binding;GO:0008574:ATP-dependent microtubule motor activity, plus-end-directed;GO:0005547:phosphatidylinositol-3,4,5-trisphosphate binding;GO:0017137:Rab GTPase binding;GO:0080025:phosphatidylinositol-3,5-bisphosphate binding;GO:0043325:phosphatidylinositol-3,4-bisphosphate binding;GO:0005524:ATP binding;	K17916	-
ENSMUSG00000028470	0.66479	3.71394	0.00401906	0.158597	4	43654227	43656466	-	Hint2	histidine triad nucleotide binding protein 2 [Source:MGI Symbol%3BAcc:MGI:1916167]	GO:0006694:steroid biosynthetic process;GO:0006915:apoptotic process;	GO:0005739:mitochondrion;	GO:0016787:hydrolase activity;	-	-
ENSMUSG00000035944	0.663742	2.96146	0.00187084	0.0900588	15	85716507	85743023	+	Ttc38	tetratricopeptide repeat domain 38 [Source:MGI Symbol%3BAcc:MGI:2146198]	-	-	-	K05476	;ko04060 Cytokine-cytokine receptor interaction;ko04064 NF-kappa B signaling pathway;ko04672 Intestinal immune network for IgA production;ko05323 Rheumatoid arthritis;
ENSMUSG00000024219	0.662008	4.19484	2.48093e-05	0.00289751	17	28128280	28281749	+	Anks1	ankyrin repeat and SAM domain containing 1 [Source:MGI Symbol%3BAcc:MGI:2446180]	GO:1901187:regulation of ephrin receptor signaling pathway;GO:2000059:negative regulation of protein ubiquitination involved in ubiquitin-dependent protein catabolic process;	-	GO:0046875:ephrin receptor binding;	-	-
ENSMUSG00000021619	0.661637	3.27035	0.0022268	0.103591	13	91083475	91372087	-	Atg10	autophagy related 10 [Source:MGI Symbol%3BAcc:MGI:1914045]	GO:0031401:positive regulation of protein modification process;GO:0034263:autophagy in response to ER overload;GO:0032446:protein modification by small protein conjugation;GO:0006497:protein lipidation;GO:0015031:protein transport;	GO:0005737:cytoplasm;	GO:0005515:protein binding;GO:0019777:Atg12 transferase activity;	K17888	;ko04136 Autophagy - other;ko04138 Autophagy - yeast;ko04140 Autophagy - animal;
ENSMUSG00000020716	0.660928	4.61399	3.84829e-06	0.000600105	11	79230519	79472438	+	Nf1	neurofibromin 1 [Source:MGI Symbol%3BAcc:MGI:97306]	GO:0048169:regulation of long-term neuronal synaptic plasticity;GO:0043525:positive regulation of neuron apoptotic process;GO:0046929:negative regulation of neurotransmitter secretion;GO:0048745:smooth muscle tissue development;GO:0030199:collagen fibril organization;GO:0045664:regulation of neuron differentiation;GO:0043473:pigmentation;GO:0043407:negative regulation of MAP kinase activity;GO:00…	GO:0030424:axon;GO:0031235:intrinsic component of the cytoplasmic side of the plasma membrane;GO:0005737:cytoplasm;GO:0043234:protein complex;GO:0014069:postsynaptic density;GO:0005634:nucleus;	GO:0008017:microtubule binding;GO:0045545:syndecan binding;	K08052	;ko01521 EGFR tyrosine kinase inhibitor resistance;ko04010 MAPK signaling pathway;ko04014 Ras signaling pathway;
ENSMUSG00000009647	0.660131	5.28085	1.3983e-05	0.00182137	10	59282806	59452514	-	Mcu	mitochondrial calcium uniporter [Source:MGI Symbol%3BAcc:MGI:3026965]	GO:0051561:positive regulation of mitochondrial calcium ion concentration;GO:0035786:protein complex oligomerization;GO:0006851:mitochondrial calcium ion transport;GO:0019722:calcium-mediated signaling;GO:0070588:calcium ion transmembrane transport;GO:0032024:positive regulation of insulin secretion;GO:0042593:glucose homeostasis;	GO:0005743:mitochondrial inner membrane;GO:0016021:integral component of membrane;	GO:0005262:calcium channel activity;GO:0015292:uniporter activity;	-	-
ENSMUSG00000026154	0.659723	4.1444	0.000980115	0.0553655	1	24035020	24044737	-	Sdhaf4	succinate dehydrogenase complex assembly factor 4 [Source:MGI Symbol%3BAcc:MGI:1915252]	-	GO:0005576:extracellular region;GO:0005739:mitochondrion;	-	-	-
ENSMUSG00000109401	0.659398	2.04643	0.00896018	0.281181	7	81105643	81107754	+	Cpeb1os1	cytoplasmic polyadenylation element binding protein 1%2C opposite strand 1 [Source:MGI Symbol%3BAcc:MGI:1922988]	-	-	-	-	-
ENSMUSG00000039899	0.658951	2.89508	0.000621091	0.0388508	5	21577640	21583372	+	Fgl2	fibrinogen-like protein 2 [Source:MGI Symbol%3BAcc:MGI:103266]	GO:0007567:parturition;	-	GO:0008233:peptidase activity;	-	-
ENSMUSG00000081087	0.657489	2.07417	0.00479414	0.182154	2	152027211	152027602	-	Rps15a-ps7	ribosomal protein S15A%2C pseudogene 7 [Source:MGI Symbol%3BAcc:MGI:3650538]	-	-	-	-	-
ENSMUSG00000033088	0.656913	4.56664	2.87254e-06	0.00046093	15	78831924	78890069	+	Triobp	TRIO and F-actin binding protein [Source:MGI Symbol%3BAcc:MGI:1349410]	GO:1900026:positive regulation of substrate adhesion-dependent cell spreading;	GO:0005737:cytoplasm;GO:0005634:nucleus;GO:0015629:actin cytoskeleton;	GO:0031625:ubiquitin protein ligase binding;GO:0005543:phospholipid binding;GO:0051015:actin filament binding;	-	-
ENSMUSG00000038623	0.65447	2.56668	0.00594614	0.211823	7	81508749	81534182	+	Tm6sf1	transmembrane 6 superfamily member 1 [Source:MGI Symbol%3BAcc:MGI:1933209]	-	GO:0016021:integral component of membrane;GO:0016020:membrane;	-	-	-
ENSMUSG00000020520	0.654381	3.2823	0.000212646	0.0166269	11	57536268	57678340	+	Galnt10	polypeptide N-acetylgalactosaminyltransferase 10 [Source:MGI Symbol%3BAcc:MGI:1890480]	GO:0006493:protein O-linked glycosylation;	GO:0000139:Golgi membrane;GO:0016021:integral component of membrane;GO:0005794:Golgi apparatus;GO:0016020:membrane;	GO:0004653:polypeptide N-acetylgalactosaminyltransferase activity;GO:0046872:metal ion binding;	K00710	;ko00512 Mucin type O-glycan biosynthesis;ko00514 Other types of O-glycan biosynthesis;ko01100 Metabolic pathways;
ENSMUSG00000027166	0.654002	1.63073	0.00492544	0.185801	2	105797054	105833894	-	Dnajc24	DnaJ heat shock protein family (Hsp40) member C24 [Source:MGI Symbol%3BAcc:MGI:1919522]	-	-	GO:0046872:metal ion binding;	K17867	-
ENSMUSG00000045664	0.649432	4.36456	0.00128884	0.0682834	19	5965664	5974844	-	Cdc42ep2	CDC42 effector protein (Rho GTPase binding) 2 [Source:MGI Symbol%3BAcc:MGI:1929744]	GO:0008360:regulation of cell shape;GO:0031274:positive regulation of pseudopodium assembly;GO:0030838:positive regulation of actin filament polymerization;	GO:0015630:microtubule cytoskeleton;GO:0005737:cytoplasm;GO:0012505:endomembrane system;GO:0005886:plasma membrane;	GO:0017049:GTP-Rho binding;GO:0001515:opioid peptide activity;	-	-
ENSMUSG00000031788	0.648516	3.56207	0.000300596	0.021846	8	95826456	95929440	-	Kifc3	kinesin family member C3 [Source:MGI Symbol%3BAcc:MGI:109202]	GO:0090136:epithelial cell-cell adhesion;GO:0045218:zonula adherens maintenance;GO:0007018:microtubule-based movement;GO:0007030:Golgi organization;GO:0008152:metabolic process;	GO:0005915:zonula adherens;GO:0005874:microtubule;GO:0005813:centrosome;GO:0031410:cytoplasmic vesicle;GO:0005871:kinesin complex;GO:0016020:membrane;GO:0005794:Golgi apparatus;	GO:0008569:ATP-dependent microtubule motor activity, minus-end-directed;GO:0005524:ATP binding;	K10406	-
ENSMUSG00000028630	0.644998	6.86641	4.57954e-08	1.0697e-05	10	118691508	118706114	-	Dyrk2	dual-specificity tyrosine-(Y)-phosphorylation regulated kinase 2 [Source:MGI Symbol%3BAcc:MGI:1330301]	-	-	-	K18669	;ko04111 Cell cycle - yeast;
ENSMUSG00000022510	0.643436	3.58884	0.00952021	0.29062	16	25502513	25710852	+	Trp63	transformation related protein 63 [Source:MGI Symbol%3BAcc:MGI:1330810]	GO:0030326:embryonic limb morphogenesis;GO:0001302:replicative cell aging;GO:0002053:positive regulation of mesenchymal cell proliferation;GO:0031069:hair follicle morphogenesis;GO:0002064:epithelial cell development;GO:0010481:epidermal cell division;GO:0010165:response to X-ray;GO:0051289:protein homotetramerization;GO:0060513:prostatic bud formation;GO:0001501:skeletal system development;GO:00…	GO:0000790:nuclear chromatin;GO:0005791:rough endoplasmic reticulum;GO:0005829:cytosol;GO:0005794:Golgi apparatus;GO:0005667:transcription factor complex;GO:0030425:dendrite;GO:0005730:nucleolus;	GO:0003690:double-stranded DNA binding;GO:0046872:metal ion binding;GO:0002039:p53 binding;GO:0001077:RNA polymerase II core promoter proximal region sequence-specific DNA binding transcription factor activity involved in positive regulation of transcription;GO:0044212:transcription regulatory region DNA binding;GO:0042802:identical protein binding;GO:0019904:protein domain specific binding;GO:00…	K10149	;ko04214 Apoptosis - fly;ko04391 Hippo signaling pathway - fly;ko05206 MicroRNAs in cancer;
ENSMUSG00000048458	0.642787	2.96426	0.000445266	0.0299144	3	105611915	105628158	+	Inka2	inka box actin regulator 2 [Source:MGI Symbol%3BAcc:MGI:1923497]	-	-	-	-	-
ENSMUSG00000035772	0.641225	4.16685	0.00125246	0.0669258	2	28358078	28361190	+	Mrps2	mitochondrial ribosomal protein S2 [Source:MGI Symbol%3BAcc:MGI:2153089]	GO:0006412:translation;	GO:0015935:small ribosomal subunit;GO:0005739:mitochondrion;	GO:0003735:structural constituent of ribosome;	K02967	;ko03010 Ribosome;
ENSMUSG00000102717	0.640752	1.86045	0.00436351	0.169159	1	136044315	136047560	-	Gm37759	predicted gene%2C 37759 [Source:MGI Symbol%3BAcc:MGI:5610987]	-	-	-	-	-
ENSMUSG00000007080	0.63888	1.80371	0.00488096	0.18444	5	110434172	110485340	+	Pole	polymerase (DNA directed)%2C epsilon [Source:MGI Symbol%3BAcc:MGI:1196391]	GO:0006260:DNA replication;GO:0006297:nucleotide-excision repair, DNA gap filling;GO:0000731:DNA synthesis involved in DNA repair;GO:0006287:base-excision repair, gap-filling;GO:0000082:G1/S transition of mitotic cell cycle;	GO:0008622:epsilon DNA polymerase complex;	GO:0008270:zinc ion binding;GO:0003887:DNA-directed DNA polymerase activity;GO:0003677:DNA binding;GO:0051539:4 iron, 4 sulfur cluster binding;GO:0000166:nucleotide binding;GO:0003682:chromatin binding;	K02324	;ko03030 DNA replication;ko03410 Base excision repair;ko03420 Nucleotide excision repair;
ENSMUSG00000037818	0.636598	3.29618	0.000390443	0.0267838	3	40801405	40892573	+	Abhd18	abhydrolase domain containing 18 [Source:MGI Symbol%3BAcc:MGI:1915468]	-	GO:0005576:extracellular region;	-	K12307	;ko04142 Lysosome;
ENSMUSG00000097245	0.635682	2.91322	0.00593007	0.211386	10	22219338	22221691	+	Gm5421	predicted gene 5421 [Source:MGI Symbol%3BAcc:MGI:3645718]	-	-	-	-	-
ENSMUSG00000021420	0.635185	4.56019	6.48784e-06	0.000935313	13	36301395	36910254	+	Fars2	phenylalanine-tRNA synthetase 2 (mitochondrial) [Source:MGI Symbol%3BAcc:MGI:1917205]	GO:0006432:phenylalanyl-tRNA aminoacylation;GO:0008033:tRNA processing;	GO:0005759:mitochondrial matrix;GO:0005739:mitochondrion;	GO:0005524:ATP binding;GO:0004826:phenylalanine-tRNA ligase activity;GO:0000287:magnesium ion binding;GO:0000049:tRNA binding;	K01889	;ko00970 Aminoacyl-tRNA biosynthesis;
ENSMUSG00000020744	0.630631	5.49357	8.07257e-06	0.00113712	11	115505004	115519121	-	Slc25a19	solute carrier family 25 (mitochondrial thiamine pyrophosphate carrier)%2C member 19 [Source:MGI Symbol%3BAcc:MGI:1914533]	GO:0055085:transmembrane transport;	GO:0005743:mitochondrial inner membrane;GO:0016021:integral component of membrane;	-	K15108	-
ENSMUSG00000058594	0.628361	4.86443	4.97063e-05	0.00519187	2	11747384	11782393	-	Fbh1	F-box DNA helicase 1 [Source:MGI Symbol%3BAcc:MGI:1354699]	-	GO:0005634:nucleus;	GO:0003677:DNA binding;GO:0004003:ATP-dependent DNA helicase activity;GO:0005524:ATP binding;	K10300	-
ENSMUSG00000030672	0.626164	12.6059	6.14859e-05	0.00614404	7	126808062	126813470	+	Mylpf	myosin light chain%2C phosphorylatable%2C fast skeletal muscle [Source:MGI Symbol%3BAcc:MGI:97273]	GO:0007519:skeletal muscle tissue development;GO:0006936:muscle contraction;GO:0006955:immune response;	GO:0016459:myosin complex;	GO:0008307:structural constituent of muscle;GO:0005509:calcium ion binding;	K12758	;ko04510 Focal adhesion;ko04670 Leukocyte transendothelial migration;ko04810 Regulation of actin cytoskeleton;ko05131 Shigellosis;ko05132 Salmonella infection;
ENSMUSG00000025586	0.626097	6.4442	7.3988e-06	0.00105837	7	80996774	81105213	-	Cpeb1	cytoplasmic polyadenylation element binding protein 1 [Source:MGI Symbol%3BAcc:MGI:108442]	GO:0006417:regulation of translation;GO:0007130:synaptonemal complex assembly;GO:0048168:regulation of neuronal synaptic plasticity;GO:0006397:mRNA processing;	GO:0030054:cell junction;GO:0072687:meiotic spindle;GO:0000932:cytoplasmic mRNA processing body;GO:0045211:postsynaptic membrane;GO:0014069:postsynaptic density;GO:0005886:plasma membrane;GO:0030529:ribonucleoprotein complex;GO:0005737:cytoplasm;	GO:0003729:mRNA binding;GO:0005515:protein binding;GO:0000166:nucleotide binding;	K02602	;ko04114 Oocyte meiosis;ko04320 Dorso-ventral axis formation;ko04914 Progesterone-mediated oocyte maturation;
ENSMUSG00000027665	0.623912	6.47906	1.10618e-05	0.00148273	3	32451820	32522635	+	Pik3ca	phosphatidylinositol-4%2C5-bisphosphate 3-kinase catalytic subunit alpha [Source:MGI Symbol%3BAcc:MGI:1206581]	GO:0001525:angiogenesis;GO:0036092:phosphatidylinositol-3-phosphate biosynthetic process;GO:0044029:hypomethylation of CpG island;GO:0033138:positive regulation of peptidyl-serine phosphorylation;GO:0043491:protein kinase B signaling;GO:0048015:phosphatidylinositol-mediated signaling;GO:0006006:glucose metabolic process;GO:2000811:negative regulation of anoikis;GO:2000653:regulation of genetic im…	GO:0030027:lamellipodium;GO:0005943:phosphatidylinositol 3-kinase complex, class IA;GO:0005886:plasma membrane;	GO:0016303:1-phosphatidylinositol-3-kinase activity;GO:0046934:phosphatidylinositol-4,5-bisphosphate 3-kinase activity;GO:0030295:protein kinase activator activity;GO:0043560:insulin receptor substrate binding;GO:0004674:protein serine/threonine kinase activity;GO:0005524:ATP binding;GO:0035005:1-phosphatidylinositol-4-phosphate 3-kinase activity;	K00922	;ko00562 Inositol phosphate metabolism;ko01100 Metabolic pathways;ko01521 EGFR tyrosine kinase inhibitor resistance;ko01522 Endocrine resistance;ko01524 Platinum drug resistance;ko04012 ErbB signaling pathway;ko04014 Ras signaling pathway;ko04015 Rap1 signaling pathway;ko04024 cAMP signaling pathway;ko04062 Chemokine signaling pathway;ko04066 HIF-1 signaling pathway;ko04068 FoxO signaling pathway…
ENSMUSG00000097177	0.619988	2.22245	0.00652482	0.225755	9	88722289	88740923	-	9330159M07Rik	RIKEN cDNA 9330159M07 gene [Source:MGI Symbol%3BAcc:MGI:2442519]	-	-	-	-	-
ENSMUSG00000032314	0.619625	7.66865	4.47052e-05	0.00477767	9	55361792	55419527	-	Etfa	electron transferring flavoprotein%2C alpha polypeptide [Source:MGI Symbol%3BAcc:MGI:106092]	GO:0006810:transport;GO:0022900:electron transport chain;	GO:0017133:mitochondrial electron transfer flavoprotein complex;	GO:0050660:flavin adenine dinucleotide binding;GO:0016491:oxidoreductase activity;GO:0009055:electron carrier activity;	K03522	-
ENSMUSG00000028973	0.618204	5.26887	0.000102453	0.00929788	5	24598661	24615052	+	Abcb8	ATP-binding cassette%2C sub-family B (MDR/TAP)%2C member 8 [Source:MGI Symbol%3BAcc:MGI:1351667]	GO:0055085:transmembrane transport;	GO:0005730:nucleolus;GO:0016021:integral component of membrane;GO:0005743:mitochondrial inner membrane;	GO:0042626:ATPase activity, coupled to transmembrane movement of substances;GO:0005524:ATP binding;	K05655	;ko02010 ABC transporters;
ENSMUSG00000022215	0.617626	6.57853	0.000184447	0.0147983	14	55813074	55814411	+	Fitm1	fat storage-inducing transmembrane protein 1 [Source:MGI Symbol%3BAcc:MGI:1915930]	GO:0010890:positive regulation of sequestering of triglyceride;GO:0034389:lipid particle organization;	GO:0030176:integral component of endoplasmic reticulum membrane;	-	-	-
ENSMUSG00000021928	0.615705	1.55604	0.00997403	0.298784	14	61569191	61597888	-	Ebpl	emopamil binding protein-like [Source:MGI Symbol%3BAcc:MGI:1915427]	GO:0016125:sterol metabolic process;	GO:0016021:integral component of membrane;GO:0005783:endoplasmic reticulum;	GO:0047750:cholestenol delta-isomerase activity;	-	-
ENSMUSG00000024411	0.61506	5.98185	4.97293e-06	0.000740122	18	15522553	15544039	-	Aqp4	aquaporin 4 [Source:MGI Symbol%3BAcc:MGI:107387]	GO:0055085:transmembrane transport;GO:0015670:carbon dioxide transport;GO:0071346:cellular response to interferon-gamma;GO:0070295:renal water absorption;GO:0051260:protein homooligomerization;GO:0007605:sensory perception of sound;GO:0009314:response to radiation;GO:0007565:female pregnancy;GO:0042538:hyperosmotic salinity response;GO:0051384:response to glucocorticoid;GO:0071392:cellular respon…	GO:0030315:T-tubule;GO:0043234:protein complex;GO:0009897:external side of plasma membrane;GO:0005911:cell-cell junction;GO:0016323:basolateral plasma membrane;GO:0005737:cytoplasm;GO:0005887:integral component of plasma membrane;	GO:0015288:porin activity;GO:0015250:water channel activity;	K09866	;ko04962 Vasopressin-regulated water reabsorption;ko04976 Bile secretion;
ENSMUSG00000032812	0.609658	3.35508	0.0015467	0.0782412	7	100997274	101061793	+	Arap1	ArfGAP with RhoGAP domain%2C ankyrin repeat and PH domain 1 [Source:MGI Symbol%3BAcc:MGI:1916960]	GO:0051497:negative regulation of stress fiber assembly;GO:0051270:regulation of cellular component movement;GO:0008360:regulation of cell shape;GO:0001921:positive regulation of receptor recycling;GO:0051491:positive regulation of filopodium assembly;GO:0044763:single-organism cellular process;GO:0071704:organic substance metabolic process;GO:0031323:regulation of cellular metabolic process;GO:0…	GO:0005802:trans-Golgi network;GO:0005794:Golgi apparatus;GO:0031410:cytoplasmic vesicle;GO:0005886:plasma membrane;GO:0005737:cytoplasm;GO:0043229:intracellular organelle;GO:0016020:membrane;GO:0043231:intracellular membrane-bounded organelle;GO:0044444:cytoplasmic part;	GO:0008270:zinc ion binding;GO:0005547:phosphatidylinositol-3,4,5-trisphosphate binding;GO:0031702:type 1 angiotensin receptor binding;GO:0043167:ion binding;GO:0005096:GTPase activator activity;GO:0046872:metal ion binding;GO:0005543:phospholipid binding;	K18439	;ko04144 Endocytosis;
ENSMUSG00000021268	0.609304	4.36957	0.00670921	0.229836	12	109506884	109538160	+	Meg3	maternally expressed 3 [Source:MGI Symbol%3BAcc:MGI:1202886]	-	-	-	-	-
ENSMUSG00000022887	0.609298	2.38395	0.00233592	0.108032	16	23268167	23339565	-	Masp1	mannan-binding lectin serine peptidase 1 [Source:MGI Symbol%3BAcc:MGI:88492]	GO:0006508:proteolysis;GO:0045916:negative regulation of complement activation;GO:0001867:complement activation, lectin pathway;	GO:0005615:extracellular space;	GO:0005509:calcium ion binding;GO:0048306:calcium-dependent protein binding;GO:0004252:serine-type endopeptidase activity;GO:0042803:protein homodimerization activity;	K03992	;ko04610 Complement and coagulation cascades;ko05150 Staphylococcus aureus infection;ko05171 Coronavirus disease - COVID-19;
ENSMUSG00000103114	0.608744	2.49215	0.00230797	0.107097	1	191168537	191197245	-	Gm32200	predicted gene%2C 32200 [Source:MGI Symbol%3BAcc:MGI:5591359]	-	-	-	-	-
ENSMUSG00000086784	0.605988	4.24433	0.00182771	0.0884442	7	4880152	4899972	+	Isoc2a	isochorismatase domain containing 2a [Source:MGI Symbol%3BAcc:MGI:3609243]	GO:0031648:protein destabilization;	GO:0005739:mitochondrion;GO:0005634:nucleus;	GO:0003824:catalytic activity;	-	-
ENSMUSG00000028798	0.604324	6.50449	0.000151336	0.0127516	4	129485753	129494441	-	Eif3i	eukaryotic translation initiation factor 3%2C subunit I [Source:MGI Symbol%3BAcc:MGI:1860763]	-	-	-	K03246	;ko03013 RNA transport;
ENSMUSG00000029780	0.604089	5.69677	3.13375e-06	0.00049851	6	56859385	56900917	-	Nt5c3	5'-nucleotidase%2C cytosolic III [Source:MGI Symbol%3BAcc:MGI:1927186]	GO:0016311:dephosphorylation;GO:0046085:adenosine metabolic process;GO:0009117:nucleotide metabolic process;	GO:0005783:endoplasmic reticulum;GO:0005739:mitochondrion;	GO:0008253:5'-nucleotidase activity;GO:0000287:magnesium ion binding;GO:0016740:transferase activity;GO:0000166:nucleotide binding;	K01081	;ko00230 Purine metabolism;ko00240 Pyrimidine metabolism;ko00760 Nicotinate and nicotinamide metabolism;ko01100 Metabolic pathways;ko01110 Biosynthesis of secondary metabolites;
ENSMUSG00000072772	0.60229	4.45003	1.89247e-05	0.00229246	6	124716146	124718337	-	Grcc10	gene rich cluster%2C C10 gene [Source:MGI Symbol%3BAcc:MGI:1315201]	-	-	-	-	-
ENSMUSG00000079243	0.601257	7.78718	0.0035984	0.14734	9	119842821	119852664	-	Xirp1	xin actin-binding repeat containing 1 [Source:MGI Symbol%3BAcc:MGI:1333878]	-	-	-	-	-
ENSMUSG00000022040	0.601238	4.84128	0.000229285	0.0175577	14	66321823	66361949	-	Ephx2	epoxide hydrolase 2%2C cytoplasmic [Source:MGI Symbol%3BAcc:MGI:99500]	GO:0009636:response to toxic substance;GO:0043651:linoleic acid metabolic process;GO:0046272:stilbene catabolic process;GO:0090181:regulation of cholesterol metabolic process;GO:0046839:phospholipid dephosphorylation;GO:0019233:sensory perception of pain;GO:0045777:positive regulation of blood pressure;GO:0010628:positive regulation of gene expression;GO:0042632:cholesterol homeostasis;GO:0002539…	GO:0005829:cytosol;GO:0005777:peroxisome;GO:0005730:nucleolus;GO:0005925:focal adhesion;GO:0005794:Golgi apparatus;	GO:0033885:10-hydroxy-9-(phosphonooxy)octadecanoate phosphatase activity;GO:0015643:toxic substance binding;GO:0042577:lipid phosphatase activity;GO:0005102:receptor binding;GO:0000287:magnesium ion binding;GO:0042803:protein homodimerization activity;GO:0004301:epoxide hydrolase activity;	K08726	;ko00590 Arachidonic acid metabolism;ko00625 Chloroalkane and chloroalkene degradation;ko01100 Metabolic pathways;ko01120 Microbial metabolism in diverse environments;ko04146 Peroxisome;
ENSMUSG00000067653	0.601105	10.111	7.24516e-06	0.00103908	1	36569269	36575964	-	Ankrd23	ankyrin repeat domain 23 [Source:MGI Symbol%3BAcc:MGI:1925571]	GO:0009612:response to mechanical stimulus;GO:0006631:fatty acid metabolic process;	GO:0005730:nucleolus;GO:0015629:actin cytoskeleton;GO:0031674:I band;GO:0014704:intercalated disc;GO:0005634:nucleus;	GO:0031432:titin binding;	-	-
ENSMUSG00000024182	-0.601414	4.19847	0.000543416	0.0349407	17	26357662	26414785	+	Axin1	axin 1 [Source:MGI Symbol%3BAcc:MGI:1096327]	GO:0048048:embryonic eye morphogenesis;GO:0001743:optic placode formation;GO:0033138:positive regulation of peptidyl-serine phosphorylation;GO:0043623:cellular protein complex assembly;GO:0071407:cellular response to organic cyclic compound;GO:0006915:apoptotic process;GO:0001701:in utero embryonic development;GO:0021797:forebrain anterior/posterior pattern specification;GO:0009950:dorsal/ventral…	GO:0014069:postsynaptic density;GO:0005881:cytoplasmic microtubule;GO:0016023:cytoplasmic membrane-bounded vesicle;GO:0048471:perinuclear region of cytoplasm;GO:0030877:beta-catenin destruction complex;GO:0005634:nucleus;GO:0005938:cell cortex;GO:0016328:lateral plasma membrane;GO:0031410:cytoplasmic vesicle;GO:0005886:plasma membrane;	GO:0004871:signal transducer activity;GO:0042803:protein homodimerization activity;GO:0032947:protein complex scaffold;GO:0070411:I-SMAD binding;GO:0008022:protein C-terminus binding;GO:0031625:ubiquitin protein ligase binding;GO:0002039:p53 binding;GO:0008013:beta-catenin binding;GO:0070016:armadillo repeat domain binding;GO:0043621:protein self-association;GO:0019901:protein kinase binding;GO:0…	K02157	;ko04310 Wnt signaling pathway;ko04390 Hippo signaling pathway;ko04550 Signaling pathways regulating pluripotency of stem cells;ko04934 Cushing syndrome;ko05010 Alzheimer disease;ko05022 Pathways of neurodegeneration - multiple diseases;ko05165 Human papillomavirus infection;ko05200 Pathways in cancer;ko05210 Colorectal cancer;ko05213 Endometrial cancer;ko05217 Basal cell carcinoma;ko05224 Breast…
ENSMUSG00000079477	-0.601784	8.24342	0.00337623	0.141287	6	87976088	88022252	-	Rab7	RAB7%2C member RAS oncogene family [Source:MGI Symbol%3BAcc:MGI:105068]	GO:0090383:phagosome acidification;GO:0045453:bone resorption;GO:0019886:antigen processing and presentation of exogenous peptide antigen via MHC class II;GO:0007264:small GTPase mediated signal transduction;GO:0008333:endosome to lysosome transport;GO:0006622:protein targeting to lysosome;GO:0045022:early endosome to late endosome transport;GO:0007174:epidermal growth factor catabolic process;GO…	GO:0030670:phagocytic vesicle membrane;GO:0097208:alveolar lamellar body;GO:0042470:melanosome;GO:0005765:lysosomal membrane;GO:0005794:Golgi apparatus;GO:0005770:late endosome;GO:0005764:lysosome;	GO:0005525:GTP binding;GO:0048365:Rac GTPase binding;GO:0019003:GDP binding;GO:0003924:GTPase activity;	K07897	;ko04137 Mitophagy - animal;ko04138 Autophagy - yeast;ko04140 Autophagy - animal;ko04144 Endocytosis;ko04145 Phagosome;ko05132 Salmonella infection;ko05146 Amoebiasis;ko05152 Tuberculosis;
ENSMUSG00000042659	-0.603626	3.06371	0.00131914	0.0694166	7	68386743	68398989	-	Arrdc4	arrestin domain containing 4 [Source:MGI Symbol%3BAcc:MGI:1913662]	-	-	-	-	-
ENSMUSG00000036620	-0.604217	4.94056	0.000726623	0.0440699	11	50101717	50125930	+	Mgat4b	mannoside acetylglucosaminyltransferase 4%2C isoenzyme B [Source:MGI Symbol%3BAcc:MGI:2143974]	GO:0018279:protein N-linked glycosylation via asparagine;GO:0006491:N-glycan processing;GO:0043687:post-translational protein modification;GO:0005975:carbohydrate metabolic process;	GO:0000139:Golgi membrane;GO:0016021:integral component of membrane;GO:0005794:Golgi apparatus;	GO:0046872:metal ion binding;GO:0008454:alpha-1,3-mannosylglycoprotein 4-beta-N-acetylglucosaminyltransferase activity;	K00738	;ko00510 N-Glycan biosynthesis;ko00513 Various types of N-glycan biosynthesis;ko01100 Metabolic pathways;
ENSMUSG00000024642	-0.604895	4.32129	0.000239587	0.0180945	19	14425514	14575415	-	Tle4	transducin-like enhancer of split 4 [Source:MGI Symbol%3BAcc:MGI:104633]	-	-	-	-	-
ENSMUSG00000028944	-0.605145	3.7714	0.000557816	0.0356907	5	25067742	25305640	-	Prkag2	protein kinase%2C AMP-activated%2C gamma 2 non-catalytic subunit [Source:MGI Symbol%3BAcc:MGI:1336153]	GO:0006110:regulation of glycolytic process;GO:0006469:negative regulation of protein kinase activity;GO:0005977:glycogen metabolic process;GO:0006633:fatty acid biosynthetic process;GO:0045860:positive regulation of protein kinase activity;GO:0006950:response to stress;GO:0019217:regulation of fatty acid metabolic process;GO:0010800:positive regulation of peptidyl-threonine phosphorylation;	GO:0031588:AMP-activated protein kinase complex;	GO:0008603:cAMP-dependent protein kinase regulator activity;GO:0030295:protein kinase activator activity;GO:0016208:AMP binding;GO:0019901:protein kinase binding;GO:0043531:ADP binding;GO:0004862:cAMP-dependent protein kinase inhibitor activity;GO:0004679:AMP-activated protein kinase activity;GO:0008607:phosphorylase kinase regulator activity;GO:0005524:ATP binding;	K07200	;ko04068 FoxO signaling pathway;ko04152 AMPK signaling pathway;ko04211 Longevity regulating pathway;ko04213 Longevity regulating pathway - multiple species;ko04371 Apelin signaling pathway;ko04530 Tight junction;ko04710 Circadian rhythm;ko04714 Thermogenesis;ko04910 Insulin signaling pathway;ko04920 Adipocytokine signaling pathway;ko04921 Oxytocin signaling pathway;ko04922 Glucagon signaling path…
ENSMUSG00000068742	-0.606494	4.97455	0.000156585	0.0130745	2	92233991	92264388	-	Cry2	cryptochrome 2 (photolyase-like) [Source:MGI Symbol%3BAcc:MGI:1270859]	GO:0000122:negative regulation of transcription from RNA polymerase II promoter;GO:0018298:protein-chromophore linkage;GO:0032515:negative regulation of phosphoprotein phosphatase activity;GO:0000719:photoreactive repair;GO:2000118:regulation of sodium-dependent phosphate transport;GO:0042752:regulation of circadian rhythm;GO:0006606:protein import into nucleus;	GO:0005576:extracellular region;GO:0005634:nucleus;GO:0005739:mitochondrion;	GO:0003684:damaged DNA binding;GO:0000166:nucleotide binding;GO:0003697:single-stranded DNA binding;GO:0003904:deoxyribodipyrimidine photo-lyase activity;GO:0000988:protein binding transcription factor activity;GO:0019902:phosphatase binding;GO:0009881:photoreceptor activity;GO:0003914:DNA (6-4) photolyase activity;	K02295	;ko04710 Circadian rhythm;
ENSMUSG00000025154	-0.607215	4.12705	0.000179721	0.0145456	19	41755027	41790486	-	Arhgap19	Rho GTPase activating protein 19 [Source:MGI Symbol%3BAcc:MGI:1918335]	GO:0007165:signal transduction;	GO:0005622:intracellular;	GO:0005096:GTPase activator activity;	-	-
ENSMUSG00000034377	-0.608097	7.38125	0.000377726	0.0260405	17	6156712	6301403	+	Tulp4	tubby like protein 4 [Source:MGI Symbol%3BAcc:MGI:1916092]	GO:0035556:intracellular signal transduction;GO:0016567:protein ubiquitination;	GO:0005737:cytoplasm;	-	-	-
ENSMUSG00000060862	-0.611062	3.40781	0.00259145	0.117015	4	136707043	136776112	-	Zbtb40	zinc finger and BTB domain containing 40 [Source:MGI Symbol%3BAcc:MGI:2682254]	GO:0006974:cellular response to DNA damage stimulus;	GO:0005634:nucleus;	GO:0003676:nucleic acid binding;GO:0008270:zinc ion binding;GO:0046872:metal ion binding;	K10512	-
ENSMUSG00000032010	-0.612787	7.14711	9.76899e-05	0.00890942	9	43978318	44006924	+	Usp2	ubiquitin specific peptidase 2 [Source:MGI Symbol%3BAcc:MGI:1858178]	GO:0000122:negative regulation of transcription from RNA polymerase II promoter;GO:0016579:protein deubiquitination;GO:0048643:positive regulation of skeletal muscle tissue development;GO:0045931:positive regulation of mitotic cell cycle;GO:0048642:negative regulation of skeletal muscle tissue development;GO:0050821:protein stabilization;GO:0006511:ubiquitin-dependent protein catabolic process;	GO:0005813:centrosome;GO:0048471:perinuclear region of cytoplasm;GO:0005634:nucleus;GO:0005938:cell cortex;	GO:0046872:metal ion binding;GO:0008234:cysteine-type peptidase activity;GO:0031625:ubiquitin protein ligase binding;GO:0042802:identical protein binding;GO:0030332:cyclin binding;	K11833	-
ENSMUSG00000021994	-0.612908	2.45962	0.00539082	0.197767	14	28226707	28249405	+	Wnt5a	wingless-type MMTV integration site family%2C member 5A [Source:MGI Symbol%3BAcc:MGI:98958]	GO:0048146:positive regulation of fibroblast proliferation;GO:0008584:male gonad development;GO:2000049:positive regulation of cell-cell adhesion mediated by cadherin;GO:0060021:palate development;GO:0046330:positive regulation of JNK cascade;GO:0045599:negative regulation of fat cell differentiation;GO:2000484:positive regulation of interleukin-8 secretion;GO:0060029:convergent extension involve…	GO:0005737:cytoplasm;GO:0009986:cell surface;GO:0005886:plasma membrane;GO:0005578:proteinaceous extracellular matrix;GO:0005615:extracellular space;	GO:0005115:receptor tyrosine kinase-like orphan receptor binding;GO:0044212:transcription regulatory region DNA binding;GO:0003700:sequence-specific DNA binding transcription factor activity;GO:0005110:frizzled-2 binding;GO:0019904:protein domain specific binding;GO:0005125:cytokine activity;	K00444	;ko04150 mTOR signaling pathway;ko04310 Wnt signaling pathway;ko04360 Axon guidance;ko04390 Hippo signaling pathway;ko04550 Signaling pathways regulating pluripotency of stem cells;ko04916 Melanogenesis;ko04934 Cushing syndrome;ko05010 Alzheimer disease;ko05022 Pathways of neurodegeneration - multiple diseases;ko05165 Human papillomavirus infection;ko05200 Pathways in cancer;ko05205 Proteoglycans…
ENSMUSG00000106847	-0.61319	5.21792	0.00203241	0.0960819	15	72677449	72682173	-	Peg13	paternally expressed 13 [Source:MGI Symbol%3BAcc:MGI:2663476]	-	-	-	-	-
ENSMUSG00000029765	-0.613822	2.40221	0.00271921	0.120693	6	32121203	32565127	-	Plxna4	plexin A4 [Source:MGI Symbol%3BAcc:MGI:2179061]	GO:0071526:semaphorin-plexin signaling pathway;GO:0021644:vagus nerve morphogenesis;GO:0021793:chemorepulsion of branchiomotor axon;GO:0021784:postganglionic parasympathetic fiber development;GO:0021610:facial nerve morphogenesis;GO:0021960:anterior commissure morphogenesis;GO:0050923:regulation of negative chemotaxis;GO:0021636:trigeminal nerve morphogenesis;GO:0021615:glossopharyngeal nerve mor…	GO:0016021:integral component of membrane;GO:0005622:intracellular;GO:0005886:plasma membrane;	GO:0017154:semaphorin receptor activity;GO:0005515:protein binding;	K06820	;ko04360 Axon guidance;
ENSMUSG00000052934	-0.613972	7.12145	0.00164007	0.0816479	8	122276179	122305545	-	Fbxo31	F-box protein 31 [Source:MGI Symbol%3BAcc:MGI:1354708]	GO:0008054:negative regulation of cyclin-dependent protein serine/threonine kinase by cyclin degradation;GO:0046785:microtubule polymerization;GO:0045835:negative regulation of meiotic nuclear division;GO:0007057:spindle assembly involved in female meiosis I;GO:0016050:vesicle organization;GO:0007128:meiotic prophase I;GO:0051442:negative regulation of ubiquitin-protein ligase activity involved i…	GO:0005737:cytoplasm;GO:0019005:SCF ubiquitin ligase complex;GO:0005819:spindle;GO:0005634:nucleus;	GO:0019901:protein kinase binding;GO:0030332:cyclin binding;	K10308	-
ENSMUSG00000049672	-0.614422	3.68812	0.00018173	0.014644	17	69690045	69698194	+	Zbtb14	zinc finger and BTB domain containing 14 [Source:MGI Symbol%3BAcc:MGI:1195345]	GO:0006355:regulation of transcription, DNA-templated;	GO:0005634:nucleus;	GO:0003677:DNA binding;GO:0008270:zinc ion binding;	-	-
ENSMUSG00000024851	-0.615423	2.16309	0.00653425	0.225799	19	4149998	4163965	+	Pitpnm1	phosphatidylinositol transfer protein%2C membrane-associated 1 [Source:MGI Symbol%3BAcc:MGI:1197524]	GO:0015031:protein transport;	GO:0005789:endoplasmic reticulum membrane;GO:0032580:Golgi cisterna membrane;GO:0005811:lipid particle;GO:0030496:midbody;GO:0032154:cleavage furrow;	GO:0046872:metal ion binding;GO:0005543:phospholipid binding;	-	-
ENSMUSG00000030203	-0.616005	4.79578	0.000156858	0.0130775	6	134692431	134769588	-	Dusp16	dual specificity phosphatase 16 [Source:MGI Symbol%3BAcc:MGI:1917936]	GO:0006470:protein dephosphorylation;GO:0000188:inactivation of MAPK activity;	GO:0005737:cytoplasm;GO:0005634:nucleus;	GO:0017017:MAP kinase tyrosine/serine/threonine phosphatase activity;GO:0004725:protein tyrosine phosphatase activity;GO:0005515:protein binding;GO:0016301:kinase activity;	K04459	;ko04010 MAPK signaling pathway;ko04361 Axon regeneration;
ENSMUSG00000097354	-0.617025	4.32923	0.000230533	0.0175973	6	129185375	129215688	-	2310001H17Rik	RIKEN cDNA 2310001H17 gene [Source:MGI Symbol%3BAcc:MGI:1923682]	-	-	-	-	-
ENSMUSG00000032525	-0.620441	5.90507	0.000854188	0.0499447	9	121548235	121585909	+	Nktr	natural killer tumor recognition sequence [Source:MGI Symbol%3BAcc:MGI:97346]	GO:0006457:protein folding;	-	GO:0016853:isomerase activity;GO:0042277:peptide binding;GO:0003755:peptidyl-prolyl cis-trans isomerase activity;	K12740	-
ENSMUSG00000059811	-0.622029	8.36524	3.72709e-06	0.000582847	17	80155819	80203552	-	Atl2	atlastin GTPase 2 [Source:MGI Symbol%3BAcc:MGI:1929492]	-	-	-	K17339	-
ENSMUSG00000035898	-0.622216	3.23912	0.000282699	0.0208111	5	86257146	86320662	-	Uba6	ubiquitin-like modifier activating enzyme 6 [Source:MGI Symbol%3BAcc:MGI:1913894]	GO:0016567:protein ubiquitination;GO:0006511:ubiquitin-dependent protein catabolic process;	GO:0005737:cytoplasm;	GO:0016874:ligase activity;GO:0005515:protein binding;GO:0005524:ATP binding;GO:0019780:FAT10 activating enzyme activity;	K10699	;ko04120 Ubiquitin mediated proteolysis;
ENSMUSG00000032186	-0.622494	2.3388	0.00258696	0.116907	9	75472903	75518607	-	Tmod2	tropomodulin 2 [Source:MGI Symbol%3BAcc:MGI:1355335]	GO:0007015:actin filament organization;GO:0007611:learning or memory;GO:0007270:neuron-neuron synaptic transmission;GO:0045745:positive regulation of G-protein coupled receptor protein signaling pathway;	GO:0005856:cytoskeleton;GO:0030426:growth cone;GO:0005737:cytoplasm;	GO:0003779:actin binding;GO:0005523:tropomyosin binding;	K10370	-
ENSMUSG00000001751	-0.623878	2.09544	0.00457911	0.175308	11	100960838	100968498	+	Naglu	alpha-N-acetylglucosaminidase (Sanfilippo disease IIIB) [Source:MGI Symbol%3BAcc:MGI:1351641]	GO:0021680:cerebellar Purkinje cell layer development;GO:0060119:inner ear receptor cell development;GO:0046548:retinal rod cell development;GO:0007040:lysosome organization;GO:0008152:metabolic process;GO:0045475:locomotor rhythm;GO:0042474:middle ear morphogenesis;	-	GO:0004561:alpha-N-acetylglucosaminidase activity;	K01205	;ko00531 Glycosaminoglycan degradation;ko01100 Metabolic pathways;ko04142 Lysosome;
ENSMUSG00000032085	-0.625725	2.73476	0.00653176	0.225799	9	45840917	45847356	-	Tagln	transgelin [Source:MGI Symbol%3BAcc:MGI:106012]	GO:0007010:cytoskeleton organization;GO:0007517:muscle organ development;	GO:0005737:cytoplasm;	GO:0003779:actin binding;	-	-
ENSMUSG00000044934	-0.625804	5.34461	9.86313e-06	0.00135152	13	64280832	64301016	-	Zfp367	zinc finger protein 367 [Source:MGI Symbol%3BAcc:MGI:2442266]	GO:0006357:regulation of transcription from RNA polymerase II promoter;	GO:0005730:nucleolus;GO:0005737:cytoplasm;	GO:0008270:zinc ion binding;GO:0003677:DNA binding;GO:0003700:sequence-specific DNA binding transcription factor activity;GO:0003676:nucleic acid binding;GO:0046872:metal ion binding;	K09228	;ko05168 Herpes simplex virus 1 infection;
ENSMUSG00000000126	-0.625835	3.69557	8.88925e-05	0.00827058	11	59197754	59224378	+	Wnt9a	wingless-type MMTV integration site family%2C member 9A [Source:MGI Symbol%3BAcc:MGI:2446084]	GO:0007492:endoderm development;GO:0060070:canonical Wnt signaling pathway;GO:0000122:negative regulation of transcription from RNA polymerase II promoter;GO:0060548:negative regulation of cell death;GO:0045597:positive regulation of cell differentiation;GO:0035115:embryonic forelimb morphogenesis;GO:0045880:positive regulation of smoothened signaling pathway;GO:0008285:negative regulation of cel…	GO:0005615:extracellular space;GO:0005578:proteinaceous extracellular matrix;GO:0005886:plasma membrane;	GO:0001664:G-protein coupled receptor binding;	K01064	;ko04150 mTOR signaling pathway;ko04310 Wnt signaling pathway;ko04390 Hippo signaling pathway;ko04550 Signaling pathways regulating pluripotency of stem cells;ko04916 Melanogenesis;ko04934 Cushing syndrome;ko05010 Alzheimer disease;ko05022 Pathways of neurodegeneration - multiple diseases;ko05165 Human papillomavirus infection;ko05200 Pathways in cancer;ko05205 Proteoglycans in cancer;ko05217 Bas…
ENSMUSG00000027346	-0.626513	8.78976	1.91282e-07	3.95118e-05	2	132371002	132429649	-	Gpcpd1	glycerophosphocholine phosphodiesterase 1 [Source:MGI Symbol%3BAcc:MGI:104898]	GO:0006071:glycerol metabolic process;GO:0006629:lipid metabolic process;	GO:0005829:cytosol;GO:0005737:cytoplasm;	GO:0047389:glycerophosphocholine phosphodiesterase activity;GO:0008889:glycerophosphodiester phosphodiesterase activity;GO:2001070:starch binding;	K18695	;ko00564 Glycerophospholipid metabolism;ko05231 Choline metabolism in cancer;
ENSMUSG00000038481	-0.6299	5.14874	0.000221579	0.0171079	10	40215560	40359814	+	Cdk19	cyclin-dependent kinase 19 [Source:MGI Symbol%3BAcc:MGI:1925584]	GO:0006468:protein phosphorylation;GO:0051301:cell division;	-	GO:0004693:cyclin-dependent protein serine/threonine kinase activity;GO:0005524:ATP binding;GO:0004674:protein serine/threonine kinase activity;	K02208	-
ENSMUSG00000057101	-0.630174	4.70425	0.00254032	0.11554	7	23781349	23807138	+	Zfp180	zinc finger protein 180 [Source:MGI Symbol%3BAcc:MGI:1923701]	-	-	-	K09228	;ko05168 Herpes simplex virus 1 infection;
ENSMUSG00000024533	-0.631664	3.61818	2.27655e-05	0.00268715	18	67621279	67743860	-	Spire1	spire type actin nucleation factor 1 [Source:MGI Symbol%3BAcc:MGI:1915416]	GO:0048193:Golgi vesicle transport;GO:0051295:establishment of meiotic spindle localization;GO:0030036:actin cytoskeleton organization;	GO:0005856:cytoskeleton;GO:0005794:Golgi apparatus;	GO:0003779:actin binding;	K02098	;ko04320 Dorso-ventral axis formation;
ENSMUSG00000021589	-0.63371	4.64579	0.000268475	0.0200034	13	76017656	76092044	-	Rhobtb3	Rho-related BTB domain containing 3 [Source:MGI Symbol%3BAcc:MGI:1920546]	GO:0042147:retrograde transport, endosome to Golgi;GO:0007264:small GTPase mediated signal transduction;	GO:0005794:Golgi apparatus;	GO:0017137:Rab GTPase binding;GO:0005524:ATP binding;GO:0016887:ATPase activity;GO:0005525:GTP binding;	K07869	-
ENSMUSG00000024789	-0.634406	6.02935	1.60064e-05	0.00201845	19	29229228	29290480	+	Jak2	Janus kinase 2 [Source:MGI Symbol%3BAcc:MGI:96629]	GO:0043065:positive regulation of apoptotic process;GO:0032024:positive regulation of insulin secretion;GO:0043524:negative regulation of neuron apoptotic process;GO:0007204:positive regulation of cytosolic calcium ion concentration;GO:0042977:activation of JAK2 kinase activity;GO:0042508:tyrosine phosphorylation of Stat1 protein;GO:0060397:JAK-STAT cascade involved in growth hormone signaling pa…	GO:0005856:cytoskeleton;GO:0005901:caveola;GO:0016363:nuclear matrix;GO:0005829:cytosol;GO:0012505:endomembrane system;	GO:0043548:phosphatidylinositol 3-kinase binding;GO:0008022:protein C-terminus binding;GO:0005143:interleukin-12 receptor binding;GO:0042169:SH2 domain binding;GO:0020037:heme binding;GO:0051428:peptide hormone receptor binding;GO:0043560:insulin receptor substrate binding;GO:0033130:acetylcholine receptor binding;GO:0042393:histone binding;GO:0005131:growth hormone receptor binding;GO:0005524:AT…	K04447	;ko01521 EGFR tyrosine kinase inhibitor resistance;ko04062 Chemokine signaling pathway;ko04151 PI3K-Akt signaling pathway;ko04217 Necroptosis;ko04550 Signaling pathways regulating pluripotency of stem cells;ko04630 JAK-STAT signaling pathway;ko04658 Th1 and Th2 cell differentiation;ko04659 Th17 cell differentiation;ko04725 Cholinergic synapse;ko04917 Prolactin signaling pathway;ko04920 Adipocytok…
ENSMUSG00000035357	-0.637033	6.67517	7.99998e-05	0.00762692	6	101126570	101354858	-	Pdzrn3	PDZ domain containing RING finger 3 [Source:MGI Symbol%3BAcc:MGI:1933157]	GO:0007528:neuromuscular junction development;GO:0016567:protein ubiquitination;	GO:0031594:neuromuscular junction;	GO:0005515:protein binding;GO:0004842:ubiquitin-protein transferase activity;GO:0008270:zinc ion binding;	K15682	-
ENSMUSG00000027792	-0.637162	2.38818	0.00695113	0.235598	3	73543141	73615748	-	Bche	butyrylcholinesterase [Source:MGI Symbol%3BAcc:MGI:894278]	GO:0007612:learning;GO:0050805:negative regulation of synaptic transmission;GO:0043279:response to alkaloid;GO:0014016:neuroblast differentiation;GO:0008285:negative regulation of cell proliferation;GO:0019695:choline metabolic process;GO:0051384:response to glucocorticoid;GO:0051593:response to folic acid;GO:0042493:response to drug;GO:0007271:synaptic transmission, cholinergic;	GO:0005641:nuclear envelope lumen;GO:0005615:extracellular space;GO:0005788:endoplasmic reticulum lumen;GO:0016020:membrane;	GO:0033265:choline binding;GO:0003990:acetylcholinesterase activity;	K01050	-
ENSMUSG00000024892	-0.638222	5.87797	0.000177758	0.0144289	19	4560500	4671780	+	Pcx	pyruvate carboxylase [Source:MGI Symbol%3BAcc:MGI:97520]	GO:0006107:oxaloacetate metabolic process;GO:0006629:lipid metabolic process;GO:0006090:pyruvate metabolic process;GO:0006094:gluconeogenesis;	GO:0005743:mitochondrial inner membrane;GO:0005759:mitochondrial matrix;	GO:0004736:pyruvate carboxylase activity;GO:0046872:metal ion binding;GO:0009374:biotin binding;GO:0005524:ATP binding;GO:0004075:biotin carboxylase activity;GO:0003677:DNA binding;	K01958	;ko00020 Citrate cycle (TCA cycle);ko00620 Pyruvate metabolism;ko00720 Carbon fixation pathways in prokaryotes;ko01100 Metabolic pathways;ko01120 Microbial metabolism in diverse environments;ko01200 Carbon metabolism;ko01230 Biosynthesis of amino acids;
ENSMUSG00000038482	-0.642213	5.35528	0.000354355	0.0247999	8	13388751	13428448	+	Tfdp1	transcription factor Dp 1 [Source:MGI Symbol%3BAcc:MGI:101934]	GO:0007049:cell cycle;GO:0006915:apoptotic process;GO:0008544:epidermis development;GO:2000278:regulation of DNA biosynthetic process;GO:0045893:positive regulation of transcription, DNA-templated;	GO:0005667:transcription factor complex;	GO:0003677:DNA binding;GO:0003700:sequence-specific DNA binding transcription factor activity;GO:0019904:protein domain specific binding;GO:0008134:transcription factor binding;	K04683	;ko04110 Cell cycle;ko04350 TGF-beta signaling pathway;
ENSMUSG00000040990	-0.643543	5.17142	0.000316451	0.0227512	X	158410268	158761065	+	Sh3kbp1	SH3-domain kinase binding protein 1 [Source:MGI Symbol%3BAcc:MGI:1889583]	GO:0016477:cell migration;GO:0008360:regulation of cell shape;GO:0007010:cytoskeleton organization;GO:0006915:apoptotic process;GO:0016310:phosphorylation;GO:0006897:endocytosis;GO:0042981:regulation of apoptotic process;	GO:0043229:intracellular organelle;GO:0005737:cytoplasm;GO:0030054:cell junction;GO:0043005:neuron projection;GO:0005856:cytoskeleton;GO:0045202:synapse;GO:0031410:cytoplasmic vesicle;GO:0016020:membrane;GO:0030659:cytoplasmic vesicle membrane;GO:0005925:focal adhesion;	GO:0005515:protein binding;GO:0016301:kinase activity;GO:0017124:SH3 domain binding;	K12470	;ko04144 Endocytosis;
ENSMUSG00000075232	-0.645899	8.55313	0.00398108	0.157622	10	40163454	40178184	-	Amd1	S-adenosylmethionine decarboxylase 1 [Source:MGI Symbol%3BAcc:MGI:88004]	GO:0006557:S-adenosylmethioninamine biosynthetic process;GO:0008295:spermidine biosynthetic process;GO:0006597:spermine biosynthetic process;GO:0001701:in utero embryonic development;	-	GO:0004014:adenosylmethionine decarboxylase activity;GO:0005515:protein binding;	K01611	;ko00270 Cysteine and methionine metabolism;ko00330 Arginine and proline metabolism;ko01100 Metabolic pathways;
ENSMUSG00000020774	-0.647416	2.67171	0.00361447	0.147671	11	73195818	73220422	-	Aspa	aspartoacylase [Source:MGI Symbol%3BAcc:MGI:87914]	GO:0048714:positive regulation of oligodendrocyte differentiation;GO:0006083:acetate metabolic process;	GO:0005737:cytoplasm;GO:0005634:nucleus;	GO:0016788:hydrolase activity, acting on ester bonds;GO:0046872:metal ion binding;GO:0019807:aspartoacylase activity;GO:0004046:aminoacylase activity;	K01437	;ko00250 Alanine, aspartate and glutamate metabolism;ko00340 Histidine metabolism;ko01100 Metabolic pathways;
ENSMUSG00000039089	-0.648729	3.25317	0.00816914	0.263234	10	26150366	26251967	-	L3mbtl3	L3MBTL3 histone methyl-lysine binding protein [Source:MGI Symbol%3BAcc:MGI:2143628]	GO:0016568:chromatin modification;GO:0006355:regulation of transcription, DNA-templated;	GO:0005634:nucleus;	-	-	-
ENSMUSG00000078870	-0.649289	1.70234	0.00495853	0.186476	2	176875246	176898214	-	Gm14410	predicted gene 14410 [Source:MGI Symbol%3BAcc:MGI:3709158]	-	-	-	K09228	;ko05168 Herpes simplex virus 1 infection;
ENSMUSG00000031617	-0.649871	3.89782	0.00028856	0.0211022	8	78322611	78337327	-	Tmem184c	transmembrane protein 184C [Source:MGI Symbol%3BAcc:MGI:2384562]	-	GO:0016021:integral component of membrane;	-	-	-
ENSMUSG00000028434	-0.65237	1.55257	0.00728023	0.242213	4	56991972	57143437	-	Epb41l4b	erythrocyte membrane protein band 4.1 like 4b [Source:MGI Symbol%3BAcc:MGI:1859149]	GO:0031032:actomyosin structure organization;	GO:0005856:cytoskeleton;GO:0005737:cytoplasm;GO:0045177:apical part of cell;GO:0019898:extrinsic component of membrane;	GO:0008092:cytoskeletal protein binding;	-	-
ENSMUSG00000004626	-0.653414	1.50796	0.00810063	0.261591	8	3680955	3693644	+	Stxbp2	syntaxin binding protein 2 [Source:MGI Symbol%3BAcc:MGI:107370]	GO:0016079:synaptic vesicle exocytosis;GO:0043304:regulation of mast cell degranulation;GO:0001909:leukocyte mediated cytotoxicity;GO:0010447:response to acidic pH;GO:0043312:neutrophil degranulation;GO:0006904:vesicle docking involved in exocytosis;GO:0015031:protein transport;	GO:0005829:cytosol;GO:0042582:azurophil granule;GO:0044194:cytolytic granule;GO:0042581:specific granule;GO:0070820:tertiary granule;GO:0016324:apical plasma membrane;GO:0030027:lamellipodium;GO:0031201:SNARE complex;GO:0043234:protein complex;	GO:0030348:syntaxin-3 binding;GO:0017075:syntaxin-1 binding;	K15300	-
ENSMUSG00000024190	-0.654119	5.7389	2.99179e-05	0.00338413	17	26724564	26781102	-	Dusp1	dual specificity phosphatase 1 [Source:MGI Symbol%3BAcc:MGI:105120]	GO:0043066:negative regulation of apoptotic process;GO:0035335:peptidyl-tyrosine dephosphorylation;GO:0043065:positive regulation of apoptotic process;GO:0000188:inactivation of MAPK activity;GO:0001706:endoderm formation;GO:0007049:cell cycle;GO:0042542:response to hydrogen peroxide;GO:0032526:response to retinoic acid;GO:0051592:response to calcium ion;GO:0033574:response to testosterone;GO:005…	GO:0005654:nucleoplasm;	GO:0008330:protein tyrosine/threonine phosphatase activity;GO:0004725:protein tyrosine phosphatase activity;GO:0017017:MAP kinase tyrosine/serine/threonine phosphatase activity;	K04459	;ko04010 MAPK signaling pathway;ko04361 Axon regeneration;
ENSMUSG00000047388	-0.654183	5.29256	0.000149248	0.0126141	8	117670132	117687184	+	Atmin	ATM interactor [Source:MGI Symbol%3BAcc:MGI:2682328]	GO:0045893:positive regulation of transcription, DNA-templated;GO:0006974:cellular response to DNA damage stimulus;	GO:0005634:nucleus;	GO:0008270:zinc ion binding;GO:0044212:transcription regulatory region DNA binding;GO:0045502:dynein binding;	-	-
ENSMUSG00000025538	-0.655306	3.84155	2.66128e-05	0.00306291	5	129875827	129892891	+	Sumf2	sulfatase modifying factor 2 [Source:MGI Symbol%3BAcc:MGI:1915152]	-	GO:0005783:endoplasmic reticulum;	GO:0046872:metal ion binding;GO:0042803:protein homodimerization activity;	K09228	;ko05168 Herpes simplex virus 1 infection;
ENSMUSG00000029314	-0.656329	1.78368	0.00760357	0.249846	5	100993579	101046968	+	Gpat3	glycerol-3-phosphate acyltransferase 3 [Source:MGI Symbol%3BAcc:MGI:3603816]	GO:0016024:CDP-diacylglycerol biosynthetic process;GO:0019432:triglyceride biosynthetic process;GO:0032006:regulation of TOR signaling;	GO:0016021:integral component of membrane;GO:0005789:endoplasmic reticulum membrane;	GO:0004366:glycerol-3-phosphate O-acyltransferase activity;	K13506	;ko00561 Glycerolipid metabolism;ko00564 Glycerophospholipid metabolism;ko01100 Metabolic pathways;ko01110 Biosynthesis of secondary metabolites;
ENSMUSG00000055024	-0.657884	6.0686	6.1661e-05	0.00615044	15	81469552	81536278	+	Ep300	E1A binding protein p300 [Source:MGI Symbol%3BAcc:MGI:1276116]	GO:0045862:positive regulation of proteolysis;GO:0060765:regulation of androgen receptor signaling pathway;GO:0032092:positive regulation of protein binding;GO:0043491:protein kinase B signaling;GO:0045727:positive regulation of translation;GO:0007507:heart development;GO:0009749:response to glucose;GO:0051091:positive regulation of sequence-specific DNA binding transcription factor activity;GO:0…	GO:0000123:histone acetyltransferase complex;GO:0032993:protein-DNA complex;GO:0005737:cytoplasm;GO:0005667:transcription factor complex;GO:0000785:chromatin;	GO:0003700:sequence-specific DNA binding transcription factor activity;GO:0043425:bHLH transcription factor binding;GO:0004468:lysine N-acetyltransferase activity, acting on acetyl phosphate as donor;GO:0046872:metal ion binding;GO:0000978:RNA polymerase II core promoter proximal region sequence-specific DNA binding;GO:0002039:p53 binding;GO:0008013:beta-catenin binding;GO:0035259:glucocorticoid …	K04498	;ko04024 cAMP signaling pathway;ko04066 HIF-1 signaling pathway;ko04068 FoxO signaling pathway;ko04110 Cell cycle;ko04310 Wnt signaling pathway;ko04330 Notch signaling pathway;ko04350 TGF-beta signaling pathway;ko04520 Adherens junction;ko04630 JAK-STAT signaling pathway;ko04720 Long-term potentiation;ko04916 Melanogenesis;ko04919 Thyroid hormone signaling pathway;ko04922 Glucagon signaling pathw…
ENSMUSG00000020532	-0.663546	3.64317	0.000278578	0.0206174	11	84020498	84292477	+	Acaca	acetyl-Coenzyme A carboxylase alpha [Source:MGI Symbol%3BAcc:MGI:108451]	GO:0051289:protein homotetramerization;GO:0055088:lipid homeostasis;GO:2001295:malonyl-CoA biosynthetic process;GO:0006633:fatty acid biosynthetic process;GO:0006084:acetyl-CoA metabolic process;GO:0014070:response to organic cyclic compound;GO:0044268:multicellular organismal protein metabolic process;GO:0042493:response to drug;GO:0001894:tissue homeostasis;	GO:0005829:cytosol;GO:0005739:mitochondrion;	GO:0003989:acetyl-CoA carboxylase activity;GO:0004075:biotin carboxylase activity;GO:0046872:metal ion binding;GO:0009374:biotin binding;GO:0005524:ATP binding;GO:0019900:kinase binding;	K11262	;ko00061 Fatty acid biosynthesis;ko00254 Aflatoxin biosynthesis;ko00620 Pyruvate metabolism;ko00640 Propanoate metabolism;ko01100 Metabolic pathways;ko01110 Biosynthesis of secondary metabolites;ko01120 Microbial metabolism in diverse environments;ko01212 Fatty acid metabolism;ko04152 AMPK signaling pathway;ko04910 Insulin signaling pathway;ko04922 Glucagon signaling pathway;
ENSMUSG00000041153	-0.664296	2.70069	0.000821105	0.0482078	4	15997121	16013888	-	Osgin2	oxidative stress induced growth inhibitor family member 2 [Source:MGI Symbol%3BAcc:MGI:2384798]	-	-	-	-	-
ENSMUSG00000051615	-0.664546	2.94149	0.00324989	0.137599	14	120715856	120744606	+	Rap2a	RAS related protein 2a [Source:MGI Symbol%3BAcc:MGI:97855]	GO:0007264:small GTPase mediated signal transduction;	GO:0016020:membrane;	GO:0003924:GTPase activity;GO:0005525:GTP binding;	K07837	-
ENSMUSG00000030598	-0.667462	2.38675	0.00305674	0.132201	7	28416229	28437569	+	Fbxo17	F-box protein 17 [Source:MGI Symbol%3BAcc:MGI:1354707]	GO:0030163:protein catabolic process;	GO:0019005:SCF ubiquitin ligase complex;	GO:0001948:glycoprotein binding;	K10101	-
ENSMUSG00000028059	-0.669218	4.36189	0.000412712	0.0279649	3	88513273	88555359	+	Arhgef2	rho/rac guanine nucleotide exchange factor (GEF) 2 [Source:MGI Symbol%3BAcc:MGI:103264]	GO:0007026:negative regulation of microtubule depolymerization;GO:0035023:regulation of Rho protein signal transduction;GO:0000902:cell morphogenesis;GO:0000132:establishment of mitotic spindle orientation;GO:0051301:cell division;GO:0007015:actin filament organization;GO:0007067:mitotic nuclear division;GO:0050790:regulation of catalytic activity;GO:0050768:negative regulation of neurogenesis;GO…	GO:0043198:dendritic shaft;GO:0032587:ruffle membrane;GO:0005794:Golgi apparatus;GO:0005874:microtubule;GO:0005819:spindle;GO:0043025:neuronal cell body;GO:0005923:bicellular tight junction;	GO:0005543:phospholipid binding;GO:0046872:metal ion binding;GO:0008017:microtubule binding;GO:0048365:Rac GTPase binding;GO:0030676:Rac guanyl-nucleotide exchange factor activity;	K12791	;ko04530 Tight junction;ko05130 Pathogenic Escherichia coli infection;ko05131 Shigellosis;ko05418 Fluid shear stress and atherosclerosis;
ENSMUSG00000039634	-0.670574	2.44712	0.00160546	0.0802136	4	49521176	49531517	+	Zfp189	zinc finger protein 189 [Source:MGI Symbol%3BAcc:MGI:2444707]	GO:0006355:regulation of transcription, DNA-templated;	GO:0005622:intracellular;	GO:0003676:nucleic acid binding;GO:0008270:zinc ion binding;	K09228	;ko05168 Herpes simplex virus 1 infection;
ENSMUSG00000046152	-0.670814	3.50837	1.41344e-05	0.00182914	8	31677359	31751766	+	Fut10	fucosyltransferase 10 [Source:MGI Symbol%3BAcc:MGI:2384748]	GO:0036065:fucosylation;GO:0006486:protein glycosylation;	GO:0032580:Golgi cisterna membrane;GO:0016021:integral component of membrane;GO:0000139:Golgi membrane;	GO:0046920:alpha-(1->3)-fucosyltransferase activity;	K09669	-
ENSMUSG00000018548	-0.670857	3.01638	0.0012144	0.0651434	11	87017903	87111509	+	Trim37	tripartite motif-containing 37 [Source:MGI Symbol%3BAcc:MGI:2153072]	GO:0032088:negative regulation of NF-kappaB transcription factor activity;GO:0051865:protein autoubiquitination;GO:0070842:aggresome assembly;	GO:0005829:cytosol;GO:0016235:aggresome;GO:0005777:peroxisome;	GO:0008270:zinc ion binding;GO:0031625:ubiquitin protein ligase binding;GO:0005164:tumor necrosis factor receptor binding;GO:0004842:ubiquitin-protein transferase activity;GO:0042803:protein homodimerization activity;	K10608	;ko04120 Ubiquitin mediated proteolysis;
ENSMUSG00000038323	-0.671128	2.32085	0.00336522	0.141026	1	57416779	57424582	+	1700066M21Rik	RIKEN cDNA 1700066M21 gene [Source:MGI Symbol%3BAcc:MGI:1920717]	-	GO:0005576:extracellular region;	-	-	-
ENSMUSG00000036181	-0.671926	7.21328	6.14002e-05	0.00614404	13	23922791	23924350	+	H1f2	H1.2 linker histone%2C cluster member [Source:MGI Symbol%3BAcc:MGI:1931526]	GO:0006334:nucleosome assembly;GO:0016584:nucleosome positioning;	GO:0000786:nucleosome;GO:0005634:nucleus;	GO:0003677:DNA binding;GO:0005515:protein binding;	K11275	-
ENSMUSG00000096606	-0.676035	5.67293	0.000562187	0.0358737	7	99273289	99276310	-	Tpbgl	trophoblast glycoprotein-like [Source:MGI Symbol%3BAcc:MGI:3646425]	-	GO:0016021:integral component of membrane;	-	-	-
ENSMUSG00000028982	-0.676948	3.64425	5.47081e-05	0.00562934	4	149828493	149858734	-	Slc25a33	solute carrier family 25%2C member 33 [Source:MGI Symbol%3BAcc:MGI:1917806]	GO:0006810:transport;	GO:0005743:mitochondrial inner membrane;GO:0016021:integral component of membrane;	-	K15116	-
ENSMUSG00000031714	-0.677178	4.32272	1.83577e-05	0.00222865	8	81491067	81607148	-	Gab1	growth factor receptor bound protein 2-associated protein 1 [Source:MGI Symbol%3BAcc:MGI:108088]	GO:0008544:epidermis development;GO:0070102:interleukin-6-mediated signaling pathway;GO:0007257:activation of JUN kinase activity;GO:0007507:heart development;GO:0030334:regulation of cell migration;GO:0060711:labyrinthine layer development;GO:0007173:epidermal growth factor receptor signaling pathway;GO:0048008:platelet-derived growth factor receptor signaling pathway;GO:0006979:response to oxid…	GO:0005737:cytoplasm;	GO:0004871:signal transducer activity;GO:0005515:protein binding;GO:0005543:phospholipid binding;	K09593	;ko01521 EGFR tyrosine kinase inhibitor resistance;ko04012 ErbB signaling pathway;ko04014 Ras signaling pathway;ko04072 Phospholipase D signaling pathway;ko04722 Neurotrophin signaling pathway;ko05100 Bacterial invasion of epithelial cells;ko05205 Proteoglycans in cancer;ko05211 Renal cell carcinoma;ko05225 Hepatocellular carcinoma;ko05226 Gastric cancer;
ENSMUSG00000059482	-0.677333	2.22406	0.00260413	0.1173	4	10874498	10899425	+	2610301B20Rik	RIKEN cDNA 2610301B20 gene [Source:MGI Symbol%3BAcc:MGI:1914407]	-	GO:0005737:cytoplasm;	-	-	-
ENSMUSG00000034614	-0.67889	4.98153	4.74029e-05	0.00500923	11	3280401	3292971	+	Pik3ip1	phosphoinositide-3-kinase interacting protein 1 [Source:MGI Symbol%3BAcc:MGI:1917016]	GO:0043553:negative regulation of phosphatidylinositol 3-kinase activity;GO:0014067:negative regulation of phosphatidylinositol 3-kinase signaling;	GO:0016021:integral component of membrane;	GO:0036313:phosphatidylinositol 3-kinase catalytic subunit binding;	-	-
ENSMUSG00000000296	-0.679964	4.21527	0.000108127	0.00965454	10	31208372	31321954	-	Tpd52l1	tumor protein D52-like 1 [Source:MGI Symbol%3BAcc:MGI:1298386]	GO:0006919:activation of cysteine-type endopeptidase activity involved in apoptotic process;GO:0006309:apoptotic DNA fragmentation;GO:0043406:positive regulation of MAP kinase activity;GO:0046330:positive regulation of JNK cascade;GO:0000086:G2/M transition of mitotic cell cycle;	GO:0005769:early endosome;GO:0048471:perinuclear region of cytoplasm;	GO:0008656:cysteine-type endopeptidase activator activity involved in apoptotic process;GO:0046982:protein heterodimerization activity;GO:0042803:protein homodimerization activity;	-	-
ENSMUSG00000047881	-0.680979	3.76273	6.44616e-05	0.00638378	5	64066240	64126240	-	Rell1	RELT-like 1 [Source:MGI Symbol%3BAcc:MGI:2140767]	-	GO:0005737:cytoplasm;GO:0005886:plasma membrane;GO:0015630:microtubule cytoskeleton;	-	-	-
ENSMUSG00000027742	-0.683278	6.54369	1.86079e-08	4.61934e-06	3	52889296	52924658	-	Cog6	component of oligomeric golgi complex 6 [Source:MGI Symbol%3BAcc:MGI:1914792]	GO:0006891:intra-Golgi vesicle-mediated transport;GO:0070085:glycosylation;GO:0015031:protein transport;	GO:0000139:Golgi membrane;GO:0017119:Golgi transport complex;	-	-	-
ENSMUSG00000030729	-0.685378	5.12068	9.23747e-05	0.00852295	7	99876601	99928075	+	Pgm2l1	phosphoglucomutase 2-like 1 [Source:MGI Symbol%3BAcc:MGI:1918224]	GO:0006006:glucose metabolic process;GO:0016052:carbohydrate catabolic process;	GO:0005829:cytosol;	GO:0047933:glucose-1,6-bisphosphate synthase activity;GO:0004614:phosphoglucomutase activity;	K11809	;ko00500 Starch and sucrose metabolism;ko01100 Metabolic pathways;
ENSMUSG00000072623	-0.68947	3.66733	0.000198258	0.0157466	6	118438911	118456281	-	Zfp9	zinc finger protein 9 [Source:MGI Symbol%3BAcc:MGI:99210]	GO:0006355:regulation of transcription, DNA-templated;	GO:0005622:intracellular;	GO:0003676:nucleic acid binding;GO:0008270:zinc ion binding;	K09228	;ko05168 Herpes simplex virus 1 infection;
ENSMUSG00000055538	-0.690209	6.32292	1.34766e-05	0.0017679	14	25712066	25769463	-	Zcchc24	zinc finger%2C CCHC domain containing 24 [Source:MGI Symbol%3BAcc:MGI:1919168]	GO:0014013:regulation of gliogenesis;	-	GO:0003676:nucleic acid binding;GO:0008270:zinc ion binding;	-	-
ENSMUSG00000058966	-0.690841	5.10044	9.30679e-07	0.000167822	7	126396840	126429391	+	Tlcd3b	TLC domain containing 3B [Source:MGI Symbol%3BAcc:MGI:1916202]	-	GO:0016021:integral component of membrane;	-	-	-
ENSMUSG00000040850	-0.691914	8.80891	9.64214e-05	0.0088228	11	30721726	30830361	+	Psme4	proteasome (prosome%2C macropain) activator subunit 4 [Source:MGI Symbol%3BAcc:MGI:2143994]	GO:0007275:multicellular organismal development;GO:0030154:cell differentiation;GO:0007283:spermatogenesis;	GO:0000502:proteasome complex;GO:0005634:nucleus;	-	K06699	;ko03050 Proteasome;
ENSMUSG00000001700	-0.693329	3.57574	0.000953207	0.0541216	18	56533409	56636864	+	Gramd3	GRAM domain containing 3 [Source:MGI Symbol%3BAcc:MGI:1914815]	-	GO:0005881:cytoplasmic microtubule;	-	-	-
ENSMUSG00000007379	-0.693751	2.08744	0.00348611	0.143806	3	103009920	103077085	+	Dennd2c	DENN/MADD domain containing 2C [Source:MGI Symbol%3BAcc:MGI:3036254]	-	-	GO:0017112:Rab guanyl-nucleotide exchange factor activity;	-	-
ENSMUSG00000052920	-0.694324	5.45553	3.92013e-08	9.19553e-06	19	30541889	31742433	-	Prkg1	protein kinase%2C cGMP-dependent%2C type I [Source:MGI Symbol%3BAcc:MGI:108174]	GO:0016358:dendrite development;GO:0043087:regulation of GTPase activity;GO:0001764:neuron migration;GO:0030900:forebrain development;GO:0006468:protein phosphorylation;GO:0007165:signal transduction;GO:0090331:negative regulation of platelet aggregation;	GO:0005794:Golgi apparatus;GO:0005886:plasma membrane;	GO:0005515:protein binding;GO:0004692:cGMP-dependent protein kinase activity;GO:0005524:ATP binding;GO:0005246:calcium channel regulator activity;GO:0030553:cGMP binding;	K07376	;ko04022 cGMP-PKG signaling pathway;ko04270 Vascular smooth muscle contraction;ko04540 Gap junction;ko04611 Platelet activation;ko04713 Circadian entrainment;ko04714 Thermogenesis;ko04730 Long-term depression;ko04740 Olfactory transduction;ko04923 Regulation of lipolysis in adipocytes;ko04970 Salivary secretion;
ENSMUSG00000037885	-0.695112	3.20053	0.000202856	0.0159743	2	129642437	129674207	+	Stk35	serine/threonine kinase 35 [Source:MGI Symbol%3BAcc:MGI:1914583]	GO:0006468:protein phosphorylation;GO:0016310:phosphorylation;	GO:0005737:cytoplasm;GO:0005634:nucleus;GO:0044424:intracellular part;	GO:0005524:ATP binding;GO:0004674:protein serine/threonine kinase activity;GO:0004672:protein kinase activity;GO:0000166:nucleotide binding;	K08859	-
ENSMUSG00000086866	-0.695706	2.1953	0.00157236	0.0789157	8	62302040	62375868	+	4930512H18Rik	RIKEN cDNA 4930512H18 gene [Source:MGI Symbol%3BAcc:MGI:1922361]	-	-	-	-	-
ENSMUSG00000107881	-0.696095	5.57976	0.000159318	0.0132428	6	5216258	5220486	-	Gm44250	predicted gene%2C 44250 [Source:MGI Symbol%3BAcc:MGI:5690642]	-	-	-	-	-
ENSMUSG00000000628	-0.696265	8.88982	1.69576e-08	4.28655e-06	6	82702006	82751435	-	Hk2	hexokinase 2 [Source:MGI Symbol%3BAcc:MGI:1315197]	GO:0007595:lactation;GO:0046324:regulation of glucose import;GO:0001678:cellular glucose homeostasis;GO:0046835:carbohydrate phosphorylation;GO:0008637:apoptotic mitochondrial changes;GO:0006096:glycolytic process;GO:0051156:glucose 6-phosphate metabolic process;	GO:0005829:cytosol;GO:0005741:mitochondrial outer membrane;	GO:0005536:glucose binding;GO:0005524:ATP binding;GO:0004340:glucokinase activity;GO:0019158:mannokinase activity;GO:0008865:fructokinase activity;	K00844	;ko00010 Glycolysis / Gluconeogenesis;ko00051 Fructose and mannose metabolism;ko00052 Galactose metabolism;ko00500 Starch and sucrose metabolism;ko00520 Amino sugar and nucleotide sugar metabolism;ko00521 Streptomycin biosynthesis;ko00524 Neomycin, kanamycin and gentamicin biosynthesis;ko01100 Metabolic pathways;ko01110 Biosynthesis of secondary metabolites;ko01120 Microbial metabolism in diverse…
ENSMUSG00000028495	-0.696816	1.89633	0.00788023	0.256462	4	86772897	86775649	-	Rps6	ribosomal protein S6 [Source:MGI Symbol%3BAcc:MGI:98159]	GO:0006924:activation-induced cell death of T cells;GO:0007369:gastrulation;GO:0043066:negative regulation of apoptotic process;GO:0000028:ribosomal small subunit assembly;GO:0048821:erythrocyte development;GO:0031929:TOR signaling;GO:0001890:placenta development;GO:0002309:T cell proliferation involved in immune response;GO:0022605:oogenesis stage;GO:0007067:mitotic nuclear division;GO:0043065:p…	GO:0005844:polysome;GO:0005730:nucleolus;GO:0048471:perinuclear region of cytoplasm;GO:0022627:cytosolic small ribosomal subunit;	GO:0019901:protein kinase binding;GO:0003735:structural constituent of ribosome;	K02991	;ko01521 EGFR tyrosine kinase inhibitor resistance;ko03010 Ribosome;ko04066 HIF-1 signaling pathway;ko04150 mTOR signaling pathway;ko04151 PI3K-Akt signaling pathway;ko04371 Apelin signaling pathway;ko04714 Thermogenesis;ko04910 Insulin signaling pathway;ko05171 Coronavirus disease - COVID-19;ko05205 Proteoglycans in cancer;
ENSMUSG00000000056	-0.701523	7.12711	9.80123e-07	0.000175028	11	121128079	121146682	+	Narf	nuclear prelamin A recognition factor [Source:MGI Symbol%3BAcc:MGI:1914858]	GO:0016567:protein ubiquitination;GO:0043523:regulation of neuron apoptotic process;	GO:0005638:lamin filament;GO:0005737:cytoplasm;	GO:0005521:lamin binding;GO:0008270:zinc ion binding;GO:0004842:ubiquitin-protein transferase activity;GO:0017022:myosin binding;	-	-
ENSMUSG00000001173	-0.701685	4.98622	0.000631978	0.0393982	X	47001264	47054745	+	Ocrl	OCRL%2C inositol polyphosphate-5-phosphatase [Source:MGI Symbol%3BAcc:MGI:109589]	GO:0046856:phosphatidylinositol dephosphorylation;GO:0042384:cilium assembly;GO:0001701:in utero embryonic development;GO:0046854:phosphatidylinositol phosphorylation;	GO:0001750:photoreceptor outer segment;GO:0005802:trans-Golgi network;GO:0005794:Golgi apparatus;GO:0005769:early endosome;GO:0030136:clathrin-coated vesicle;GO:0005886:plasma membrane;GO:0005634:nucleus;GO:0030670:phagocytic vesicle membrane;GO:0005905:coated pit;GO:0031901:early endosome membrane;	GO:0048365:Rac GTPase binding;GO:0004439:phosphatidylinositol-4,5-bisphosphate 5-phosphatase activity;	K01099	;ko00562 Inositol phosphate metabolism;ko01100 Metabolic pathways;ko04070 Phosphatidylinositol signaling system;
ENSMUSG00000031490	-0.704095	4.42067	0.00621214	0.218348	8	27750357	27766702	+	Eif4ebp1	eukaryotic translation initiation factor 4E binding protein 1 [Source:MGI Symbol%3BAcc:MGI:103267]	GO:0030324:lung development;GO:0008286:insulin receptor signaling pathway;GO:0045471:response to ethanol;GO:0045931:positive regulation of mitotic cell cycle;GO:0045947:negative regulation of translational initiation;GO:0031929:TOR signaling;GO:0031333:negative regulation of protein complex assembly;GO:0000082:G1/S transition of mitotic cell cycle;	GO:0005737:cytoplasm;GO:0005730:nucleolus;GO:0043234:protein complex;	GO:0030371:translation repressor activity;GO:0003743:translation initiation factor activity;GO:0008190:eukaryotic initiation factor 4E binding;	K07205	;ko01521 EGFR tyrosine kinase inhibitor resistance;ko03013 RNA transport;ko04012 ErbB signaling pathway;ko04066 HIF-1 signaling pathway;ko04150 mTOR signaling pathway;ko04151 PI3K-Akt signaling pathway;ko04152 AMPK signaling pathway;ko04211 Longevity regulating pathway;ko04218 Cellular senescence;ko04910 Insulin signaling pathway;ko05163 Human cytomegalovirus infection;ko05165 Human papillomaviru…
ENSMUSG00000069094	-0.706914	6.32884	2.76679e-08	6.6306e-06	3	19277272	19365486	-	Pde7a	phosphodiesterase 7A [Source:MGI Symbol%3BAcc:MGI:1202402]	GO:0019933:cAMP-mediated signaling;GO:0006198:cAMP catabolic process;GO:0008152:metabolic process;GO:0007165:signal transduction;	-	GO:0046872:metal ion binding;GO:0004115:3',5'-cyclic-AMP phosphodiesterase activity;	K18436	;ko00230 Purine metabolism;ko01100 Metabolic pathways;ko05032 Morphine addiction;
ENSMUSG00000024165	-0.710195	2.0332	0.00129071	0.0683104	17	25156393	25179663	-	Jpt2	Jupiter microtubule associated homolog 2 [Source:MGI Symbol%3BAcc:MGI:1196260]	-	GO:0005634:nucleus;GO:0005737:cytoplasm;	-	-	-
ENSMUSG00000034848	-0.712653	1.77782	0.00163726	0.0815813	2	66014671	66086961	-	Ttc21b	tetratricopeptide repeat domain 21B [Source:MGI Symbol%3BAcc:MGI:1920918]	GO:0007224:smoothened signaling pathway;GO:0060271:cilium morphogenesis;GO:0042073:intraciliary transport;	GO:0005737:cytoplasm;GO:0005856:cytoskeleton;GO:0005929:cilium;GO:0030991:intraciliary transport particle A;	-	K19673	-
ENSMUSG00000034801	-0.712958	6.5409	4.19959e-06	0.000642224	12	69630536	69728626	-	Sos2	SOS Ras/Rho guanine nucleotide exchange factor 2 [Source:MGI Symbol%3BAcc:MGI:98355]	GO:0051057:positive regulation of small GTPase mediated signal transduction;GO:0035023:regulation of Rho protein signal transduction;GO:0050790:regulation of catalytic activity;GO:0007411:axon guidance;GO:0048011:neurotrophin TRK receptor signaling pathway;GO:0006915:apoptotic process;	GO:0043234:protein complex;GO:0005622:intracellular;GO:0005829:cytosol;	GO:0005089:Rho guanyl-nucleotide exchange factor activity;GO:0005543:phospholipid binding;GO:0003677:DNA binding;GO:0046982:protein heterodimerization activity;	K03099	;ko01521 EGFR tyrosine kinase inhibitor resistance;ko01522 Endocrine resistance;ko04010 MAPK signaling pathway;ko04012 ErbB signaling pathway;ko04013 MAPK signaling pathway - fly;ko04014 Ras signaling pathway;ko04062 Chemokine signaling pathway;ko04068 FoxO signaling pathway;ko04072 Phospholipase D signaling pathway;ko04150 mTOR signaling pathway;ko04151 PI3K-Akt signaling pathway;ko04320 Dorso-v…
ENSMUSG00000056267	-0.714143	1.963	0.00251404	0.114453	9	99125420	99182457	+	Cep70	centrosomal protein 70 [Source:MGI Symbol%3BAcc:MGI:1915371]	-	GO:0005737:cytoplasm;GO:0005813:centrosome;	-	K16802	-
ENSMUSG00000071379	-0.7153	1.77684	0.00309378	0.13304	12	17740857	17841934	+	Hpcal1	hippocalcin-like 1 [Source:MGI Symbol%3BAcc:MGI:1855689]	-	-	GO:0005515:protein binding;GO:0005509:calcium ion binding;	K17086	-
ENSMUSG00000025358	-0.716384	1.91596	0.00735821	0.243626	10	128533808	128540900	-	Cdk2	cyclin-dependent kinase 2 [Source:MGI Symbol%3BAcc:MGI:104772]	GO:0007265:Ras protein signal transduction;GO:0051602:response to electrical stimulus;GO:0032869:cellular response to insulin stimulus;GO:0031100:organ regeneration;GO:0045471:response to ethanol;GO:0009636:response to toxic substance;GO:0051301:cell division;GO:0032298:positive regulation of DNA-dependent DNA replication initiation;GO:0060968:regulation of gene silencing;GO:0008284:positive regu…	GO:0000781:chromosome, telomeric region;GO:0000805:X chromosome;GO:0015030:Cajal body;GO:0005815:microtubule organizing center;GO:0000806:Y chromosome;GO:0005829:cytosol;GO:0005667:transcription factor complex;GO:0000793:condensed chromosome;GO:0005768:endosome;GO:0000307:cyclin-dependent protein kinase holoenzyme complex;GO:0005856:cytoskeleton;	GO:0004693:cyclin-dependent protein serine/threonine kinase activity;GO:0035173:histone kinase activity;GO:0046872:metal ion binding;GO:0030332:cyclin binding;GO:0032403:protein complex binding;GO:0005524:ATP binding;	K02206	;ko04068 FoxO signaling pathway;ko04110 Cell cycle;ko04114 Oocyte meiosis;ko04115 p53 signaling pathway;ko04151 PI3K-Akt signaling pathway;ko04218 Cellular senescence;ko04914 Progesterone-mediated oocyte maturation;ko04934 Cushing syndrome;ko05160 Hepatitis C;ko05161 Hepatitis B;ko05162 Measles;ko05165 Human papillomavirus infection;ko05166 Human T-cell leukemia virus 1 infection;ko05169 Epstein-…
ENSMUSG00000018169	-0.716478	1.33412	0.00695833	0.235598	15	78640082	78657675	-	Mfng	MFNG O-fucosylpeptide 3-beta-N-acetylglucosaminyltransferase [Source:MGI Symbol%3BAcc:MGI:1095404]	GO:0045747:positive regulation of Notch signaling pathway;GO:0032092:positive regulation of protein binding;GO:0007389:pattern specification process;	GO:0030173:integral component of Golgi membrane;	GO:0046872:metal ion binding;GO:0005515:protein binding;GO:0033829:O-fucosylpeptide 3-beta-N-acetylglucosaminyltransferase activity;	K05948	;ko00514 Other types of O-glycan biosynthesis;ko04330 Notch signaling pathway;ko05165 Human papillomavirus infection;
ENSMUSG00000004360	-0.720292	5.45421	0.000334388	0.0237022	10	29087602	29106775	+	9330159F19Rik	RIKEN cDNA 9330159F19 gene [Source:MGI Symbol%3BAcc:MGI:3036239]	-	-	-	-	-
ENSMUSG00000021814	-0.723161	5.40979	4.69302e-07	8.95865e-05	14	20505328	20530201	-	Anxa7	annexin A7 [Source:MGI Symbol%3BAcc:MGI:88031]	GO:0009992:cellular water homeostasis;GO:0008360:regulation of cell shape;GO:0009651:response to salt stress;GO:0006874:cellular calcium ion homeostasis;GO:0014070:response to organic cyclic compound;GO:0007599:hemostasis;GO:0008283:cell proliferation;GO:0051592:response to calcium ion;	GO:0005829:cytosol;GO:0031982:vesicle;GO:0005635:nuclear envelope;GO:0005789:endoplasmic reticulum membrane;GO:0005886:plasma membrane;	GO:0005509:calcium ion binding;GO:0005544:calcium-dependent phospholipid binding;GO:0048306:calcium-dependent protein binding;	K17095	;ko05014 Amyotrophic lateral sclerosis;
ENSMUSG00000024098	-0.724542	5.5825	6.12752e-08	1.37333e-05	17	66228967	66258221	-	Twsg1	twisted gastrulation BMP signaling modulator 1 [Source:MGI Symbol%3BAcc:MGI:2137520]	GO:0030514:negative regulation of BMP signaling pathway;GO:0043010:camera-type eye development;GO:0030900:forebrain development;GO:0007435:salivary gland morphogenesis;GO:0030097:hemopoiesis;GO:0045668:negative regulation of osteoblast differentiation;GO:0030513:positive regulation of BMP signaling pathway;GO:0001707:mesoderm formation;	GO:0005615:extracellular space;	GO:0005515:protein binding;	-	-
ENSMUSG00000030465	-0.725709	4.37364	6.9578e-07	0.000127966	8	68141734	68664679	-	Psd3	pleckstrin and Sec7 domain containing 3 [Source:MGI Symbol%3BAcc:MGI:1918215]	GO:0032012:regulation of ARF protein signal transduction;GO:0042176:regulation of protein catabolic process;GO:0050790:regulation of catalytic activity;GO:0030182:neuron differentiation;	GO:0030054:cell junction;GO:0022624:proteasome accessory complex;GO:0045211:postsynaptic membrane;GO:0005886:plasma membrane;	GO:0005086:ARF guanyl-nucleotide exchange factor activity;GO:0005543:phospholipid binding;	K12494	;ko04144 Endocytosis;ko04361 Axon regeneration;
ENSMUSG00000059179	-0.726311	1.66663	0.00366188	0.149387	5	16934994	16936068	-	Gm8991	predicted pseudogene 8991 [Source:MGI Symbol%3BAcc:MGI:3644227]	-	-	-	-	-
ENSMUSG00000026098	-0.727396	1.47219	0.00389489	0.15512	1	53228346	53336177	-	Pms1	PMS1 homolog 1%2C mismatch repair system component [Source:MGI Symbol%3BAcc:MGI:1202302]	GO:0006298:mismatch repair;GO:0007131:reciprocal meiotic recombination;GO:0042493:response to drug;	GO:0032389:MutLalpha complex;	GO:0032407:MutSalpha complex binding;GO:0016887:ATPase activity;GO:0003697:single-stranded DNA binding;	K10864	-
ENSMUSG00000022018	-0.72857	4.40103	0.000115639	0.0102263	14	79526196	79539085	-	Rgcc	regulator of cell cycle [Source:MGI Symbol%3BAcc:MGI:1913464]	GO:0016525:negative regulation of angiogenesis;GO:0090272:negative regulation of fibroblast growth factor production;GO:0051091:positive regulation of sequence-specific DNA binding transcription factor activity;GO:0071158:positive regulation of cell cycle arrest;GO:2000573:positive regulation of DNA biosynthetic process;GO:0050710:negative regulation of cytokine secretion;GO:0071456:cellular resp…	GO:0005737:cytoplasm;GO:0005813:centrosome;GO:0005730:nucleolus;	GO:0019901:protein kinase binding;GO:0070412:R-SMAD binding;GO:0030295:protein kinase activator activity;	-	-
ENSMUSG00000024805	-0.729793	6.03791	1.6115e-08	4.09418e-06	19	36325709	36438370	+	Pcgf5	polycomb group ring finger 5 [Source:MGI Symbol%3BAcc:MGI:1923505]	GO:0006355:regulation of transcription, DNA-templated;	GO:0031519:PcG protein complex;GO:0005813:centrosome;	GO:0008270:zinc ion binding;	K11489	;ko04550 Signaling pathways regulating pluripotency of stem cells;
ENSMUSG00000089832	-0.730632	1.54181	0.00560599	0.203503	7	27041558	27055444	-	Shkbp1	Sh3kbp1 binding protein 1 [Source:MGI Symbol%3BAcc:MGI:2385803]	GO:0051260:protein homooligomerization;	-	GO:0005515:protein binding;	-	-
ENSMUSG00000042742	-0.730859	4.16861	0.000901702	0.051951	6	13625672	13677965	-	Bmt2	base methyltransferase of 25S rRNA 2 [Source:MGI Symbol%3BAcc:MGI:2141466]	-	-	-	-	-
ENSMUSG00000028572	-0.732644	5.13517	1.67699e-06	0.000280472	4	95855477	95913650	+	Hook1	hook microtubule tethering protein 1 [Source:MGI Symbol%3BAcc:MGI:1925213]	GO:0008333:endosome to lysosome transport;GO:0007286:spermatid development;GO:0000226:microtubule cytoskeleton organization;GO:0045022:early endosome to late endosome transport;GO:0007275:multicellular organismal development;GO:0007032:endosome organization;GO:0015031:protein transport;GO:0007040:lysosome organization;	GO:0070695:FHF complex;GO:0030897:HOPS complex;GO:0005874:microtubule;	GO:0008017:microtubule binding;GO:0042802:identical protein binding;GO:0003779:actin binding;	K16612	-
ENSMUSG00000035725	-0.73333	3.61887	0.000400828	0.0272962	X	76805017	76839884	-	Prkx	protein kinase%2C X-linked [Source:MGI Symbol%3BAcc:MGI:1309999]	GO:0018105:peptidyl-serine phosphorylation;GO:0046777:protein autophosphorylation;GO:0030155:regulation of cell adhesion;GO:0001525:angiogenesis;GO:0043542:endothelial cell migration;GO:0060562:epithelial tube morphogenesis;GO:0030334:regulation of cell migration;GO:0030099:myeloid cell differentiation;GO:0060993:kidney morphogenesis;GO:2000696:regulation of epithelial cell differentiation involv…	GO:0005737:cytoplasm;GO:0005634:nucleus;	GO:0004691:cAMP-dependent protein kinase activity;GO:0042802:identical protein binding;GO:0005524:ATP binding;	K19584	-
ENSMUSG00000024164	-0.735544	3.55583	0.000888411	0.0514452	17	57510970	57535136	-	C3	complement component 3 [Source:MGI Symbol%3BAcc:MGI:88227]	GO:0001934:positive regulation of protein phosphorylation;GO:0006957:complement activation, alternative pathway;GO:0010884:positive regulation of lipid storage;GO:0070374:positive regulation of ERK1 and ERK2 cascade;GO:0050766:positive regulation of phagocytosis;GO:0045766:positive regulation of angiogenesis;GO:0045745:positive regulation of G-protein coupled receptor protein signaling pathway;GO…	GO:0005615:extracellular space;GO:0070062:extracellular exosome;	GO:0048037:cofactor binding;GO:0031715:C5L2 anaphylatoxin chemotactic receptor binding;GO:0008289:lipid binding;GO:0004866:endopeptidase inhibitor activity;	K03990	;ko04080 Neuroactive ligand-receptor interaction;ko04145 Phagosome;ko04610 Complement and coagulation cascades;ko04613 Neutrophil extracellular trap formation;ko05131 Shigellosis;ko05133 Pertussis;ko05134 Legionellosis;ko05140 Leishmaniasis;ko05142 Chagas disease;ko05150 Staphylococcus aureus infection;ko05152 Tuberculosis;ko05167 Kaposi sarcoma-associated herpesvirus infection;ko05168 Herpes sim…
ENSMUSG00000049551	-0.736075	3.38235	3.88994e-06	0.000604896	5	135277792	135280084	-	Fzd9	frizzled class receptor 9 [Source:MGI Symbol%3BAcc:MGI:1313278]	GO:0060070:canonical Wnt signaling pathway;GO:0007186:G-protein coupled receptor signaling pathway;GO:0007611:learning or memory;GO:0006357:regulation of transcription from RNA polymerase II promoter;GO:0001944:vasculature development;GO:0030183:B cell differentiation;GO:0007405:neuroblast proliferation;GO:0008406:gonad development;GO:0007420:brain development;GO:0009790:embryo development;	GO:0016021:integral component of membrane;GO:0009986:cell surface;GO:0031527:filopodium membrane;GO:0048471:perinuclear region of cytoplasm;	GO:0030165:PDZ domain binding;GO:0004930:G-protein coupled receptor activity;GO:0046982:protein heterodimerization activity;GO:0042813:Wnt-activated receptor activity;GO:0042803:protein homodimerization activity;GO:0017147:Wnt-protein binding;	K02842	;ko04150 mTOR signaling pathway;ko04310 Wnt signaling pathway;ko04390 Hippo signaling pathway;ko04550 Signaling pathways regulating pluripotency of stem cells;ko04916 Melanogenesis;ko04934 Cushing syndrome;ko05010 Alzheimer disease;ko05022 Pathways of neurodegeneration - multiple diseases;ko05165 Human papillomavirus infection;ko05200 Pathways in cancer;ko05205 Proteoglycans in cancer;ko05217 Bas…
ENSMUSG00000025584	-0.737119	4.11982	0.000135344	0.0116344	7	80863344	80984281	+	Pde8a	phosphodiesterase 8A [Source:MGI Symbol%3BAcc:MGI:1277116]	GO:0000160:phosphorelay signal transduction system;GO:0035556:intracellular signal transduction;GO:0006355:regulation of transcription, DNA-templated;	-	GO:0000156:phosphorelay response regulator activity;GO:0046872:metal ion binding;GO:0004115:3',5'-cyclic-AMP phosphodiesterase activity;	K18437	;ko00230 Purine metabolism;ko01100 Metabolic pathways;ko04927 Cortisol synthesis and secretion;ko04934 Cushing syndrome;ko05032 Morphine addiction;
ENSMUSG00000090115	-0.737144	2.32176	0.000351261	0.0247398	17	47941615	47997663	+	Usp49	ubiquitin specific peptidase 49 [Source:MGI Symbol%3BAcc:MGI:2685391]	GO:0006511:ubiquitin-dependent protein catabolic process;	GO:0005737:cytoplasm;GO:0005634:nucleus;	GO:0008270:zinc ion binding;GO:0008234:cysteine-type peptidase activity;	K11834	-
ENSMUSG00000053205	-0.739189	4.11496	1.59941e-05	0.00201845	14	45588550	45660277	+	Styx	serine/threonine/tyrosine interaction protein [Source:MGI Symbol%3BAcc:MGI:1891150]	GO:0007283:spermatogenesis;	GO:0005737:cytoplasm;	GO:0005515:protein binding;	K18042	-
ENSMUSG00000039789	-0.73926	3.38602	0.000418291	0.0282737	16	3676185	3702425	-	Zfp597	zinc finger protein 597 [Source:MGI Symbol%3BAcc:MGI:1918313]	-	-	-	K09228	;ko05168 Herpes simplex virus 1 infection;
ENSMUSG00000031904	-0.740082	4.15121	1.25553e-06	0.000217884	8	106895489	106925338	+	Slc7a6	solute carrier family 7 (cationic amino acid transporter%2C y+ system)%2C member 6 [Source:MGI Symbol%3BAcc:MGI:2142598]	GO:0003333:amino acid transmembrane transport;	GO:0016021:integral component of membrane;GO:0005886:plasma membrane;	GO:0015171:amino acid transmembrane transporter activity;GO:0015297:antiporter activity;	K13872	-
ENSMUSG00000037239	-0.740224	1.58912	0.00442737	0.171155	7	28858254	28869836	-	Spred3	sprouty-related EVH1 domain containing 3 [Source:MGI Symbol%3BAcc:MGI:2142186]	GO:0000188:inactivation of MAPK activity;	GO:0005886:plasma membrane;	GO:0005173:stem cell factor receptor binding;	K04703	-
ENSMUSG00000100862	-0.741635	7.73275	0.000103996	0.00939167	1	24653055	24653732	-	Gm10925	predicted gene 10925 [Source:MGI Symbol%3BAcc:MGI:3809095]	-	-	-	-	-
ENSMUSG00000022629	-0.742635	4.88444	1.16972e-05	0.0015566	15	90817479	90934151	-	Kif21a	kinesin family member 21A [Source:MGI Symbol%3BAcc:MGI:109188]	GO:0007018:microtubule-based movement;	GO:0005737:cytoplasm;GO:0005875:microtubule associated complex;GO:0042995:cell projection;GO:0005874:microtubule;	GO:0005524:ATP binding;GO:0003777:microtubule motor activity;	K10395	-
ENSMUSG00000068740	-0.745441	3.72008	1.12952e-05	0.00151037	3	108298167	108322868	-	Celsr2	cadherin%2C EGF LAG seven-pass G-type receptor 2 [Source:MGI Symbol%3BAcc:MGI:1858235]	GO:0001764:neuron migration;GO:0022407:regulation of cell-cell adhesion;GO:0016055:Wnt signaling pathway;GO:0007218:neuropeptide signaling pathway;GO:0033326:cerebrospinal fluid secretion;GO:0048813:dendrite morphogenesis;GO:0006355:regulation of transcription, DNA-templated;GO:0007283:spermatogenesis;GO:0021999:neural plate anterior/posterior regionalization;GO:0003341:cilium movement;GO:0021591…	GO:0016021:integral component of membrane;GO:0005737:cytoplasm;GO:0005886:plasma membrane;	GO:0004930:G-protein coupled receptor activity;GO:0005509:calcium ion binding;	K04601	-
ENSMUSG00000041135	-0.745528	1.52771	0.00632643	0.221102	4	16122733	16163647	-	Ripk2	receptor (TNFRSF)-interacting serine-threonine kinase 2 [Source:MGI Symbol%3BAcc:MGI:1891456]	GO:0043065:positive regulation of apoptotic process;GO:0032755:positive regulation of interleukin-6 production;GO:0050830:defense response to Gram-positive bacterium;GO:0032729:positive regulation of interferon-gamma production;GO:0032743:positive regulation of interleukin-2 production;GO:0043123:positive regulation of I-kappaB kinase/NF-kappaB signaling;GO:0070555:response to interleukin-1;GO:00…	GO:0005737:cytoplasm;	GO:0004674:protein serine/threonine kinase activity;GO:0042803:protein homodimerization activity;GO:0030274:LIM domain binding;GO:0005524:ATP binding;GO:0004715:non-membrane spanning protein tyrosine kinase activity;GO:0050700:CARD domain binding;	K08846	;ko04621 NOD-like receptor signaling pathway;ko04722 Neurotrophin signaling pathway;ko05131 Shigellosis;ko05132 Salmonella infection;ko05152 Tuberculosis;
ENSMUSG00000026656	-0.745762	1.16641	0.00822313	0.264511	1	170786186	170804116	-	Fcgr2b	Fc receptor%2C IgG%2C low affinity IIb [Source:MGI Symbol%3BAcc:MGI:95499]	GO:0007166:cell surface receptor signaling pathway;GO:0032693:negative regulation of interleukin-10 production;GO:0071219:cellular response to molecule of bacterial origin;GO:0050766:positive regulation of phagocytosis;GO:0006911:phagocytosis, engulfment;GO:0019886:antigen processing and presentation of exogenous peptide antigen via MHC class II;GO:0002638:negative regulation of immunoglobulin pr…	GO:0005576:extracellular region;GO:0005737:cytoplasm;GO:0009897:external side of plasma membrane;GO:0005856:cytoskeleton;GO:0005887:integral component of plasma membrane;	GO:0005057:receptor signaling protein activity;GO:0019864:IgG binding;	K12560	;ko04145 Phagosome;ko04380 Osteoclast differentiation;ko04662 B cell receptor signaling pathway;ko04666 Fc gamma R-mediated phagocytosis;ko05150 Staphylococcus aureus infection;ko05152 Tuberculosis;ko05162 Measles;
ENSMUSG00000068205	-0.746999	2.74289	0.000489499	0.0322597	2	140237229	142234886	+	Macrod2	mono-ADP ribosylhydrolase 2 [Source:MGI Symbol%3BAcc:MGI:1920149]	GO:0042278:purine nucleoside metabolic process;	-	GO:0019213:deacetylase activity;	-	-
ENSMUSG00000027007	-0.748043	5.02491	0.000141924	0.0120873	2	79465696	79503310	+	Itprid2	ITPR interacting domain containing 2 [Source:MGI Symbol%3BAcc:MGI:1917849]	-	GO:0005737:cytoplasm;GO:0005886:plasma membrane;	GO:0003779:actin binding;	-	-
ENSMUSG00000030031	-0.748565	2.44646	0.00115239	0.0625215	6	95094221	95106771	+	Kbtbd8	kelch repeat and BTB (POZ) domain containing 8 [Source:MGI Symbol%3BAcc:MGI:2661430]	-	-	-	K10475	-
ENSMUSG00000033502	-0.749405	4.87156	0.00291095	0.127188	3	116066202	116222394	-	Cdc14a	CDC14 cell division cycle 14A [Source:MGI Symbol%3BAcc:MGI:2442676]	GO:0007049:cell cycle;GO:0006470:protein dephosphorylation;GO:0051301:cell division;	GO:0005737:cytoplasm;GO:0005730:nucleolus;GO:0005813:centrosome;GO:0005634:nucleus;	GO:0004725:protein tyrosine phosphatase activity;GO:0008138:protein tyrosine/serine/threonine phosphatase activity;	K06639	;ko04110 Cell cycle;ko04111 Cell cycle - yeast;ko04113 Meiosis - yeast;
ENSMUSG00000095098	-0.749482	3.27628	0.000195887	0.015603	19	5503208	5507922	-	Ccdc85b	coiled-coil domain containing 85B [Source:MGI Symbol%3BAcc:MGI:2147607]	-	-	-	K16758;K04502	;ko04310 Wnt signaling pathway;ko04380 Osteoclast differentiation;ko04657 IL-17 signaling pathway;ko05166 Human T-cell leukemia virus 1 infection;
ENSMUSG00000019971	-0.752821	2.61266	5.59796e-05	0.00571452	10	100323420	100410702	+	Cep290	centrosomal protein 290 [Source:MGI Symbol%3BAcc:MGI:2384917]	GO:0030814:regulation of cAMP metabolic process;GO:0007163:establishment or maintenance of cell polarity;GO:0015031:protein transport;GO:0060041:retina development in camera-type eye;GO:0042384:cilium assembly;GO:0045893:positive regulation of transcription, DNA-templated;	GO:0036038:TCTN-B9D complex;GO:0005829:cytosol;GO:0009986:cell surface;GO:0005813:centrosome;GO:0032391:photoreceptor connecting cilium;GO:0000930:gamma-tubulin complex;GO:0005634:nucleus;	GO:0051011:microtubule minus-end binding;	K16533	-
ENSMUSG00000026100	-0.753647	5.03226	5.88598e-07	0.000109711	1	53100799	53107238	+	Mstn	myostatin [Source:MGI Symbol%3BAcc:MGI:95691]	GO:0007179:transforming growth factor beta receptor signaling pathway;GO:0014741:negative regulation of muscle hypertrophy;GO:0048632:negative regulation of skeletal muscle tissue growth;GO:0045893:positive regulation of transcription, DNA-templated;	GO:0005615:extracellular space;GO:0005737:cytoplasm;	GO:0008083:growth factor activity;GO:0005125:cytokine activity;GO:0008201:heparin binding;	K05497	;ko04060 Cytokine-cytokine receptor interaction;
ENSMUSG00000037621	-0.75373	2.94163	1.74531e-05	0.00214318	6	72183161	72212561	-	Atoh8	atonal bHLH transcription factor 8 [Source:MGI Symbol%3BAcc:MGI:1918343]	GO:0006351:transcription, DNA-templated;GO:0007275:multicellular organismal development;GO:0006355:regulation of transcription, DNA-templated;GO:0007399:nervous system development;GO:0030154:cell differentiation;	GO:0005634:nucleus;	GO:0005488:binding;GO:0003677:DNA binding;GO:0046983:protein dimerization activity;	K09084	-
ENSMUSG00000046876	-0.758157	5.94784	6.05741e-09	1.67666e-06	13	45703231	46118484	-	Atxn1	ataxin 1 [Source:MGI Symbol%3BAcc:MGI:104783]	GO:0008542:visual learning;GO:0051168:nuclear export;GO:0060079:regulation of excitatory postsynaptic membrane potential;GO:0045892:negative regulation of transcription, DNA-templated;GO:0042326:negative regulation of phosphorylation;GO:0045944:positive regulation of transcription from RNA polymerase II promoter;GO:0043569:negative regulation of insulin-like growth factor receptor signaling pathw…	GO:0042405:nuclear inclusion body;GO:0005737:cytoplasm;GO:0005730:nucleolus;GO:0016363:nuclear matrix;GO:0042272:nuclear RNA export factor complex;GO:0005654:nucleoplasm;	GO:0008022:protein C-terminus binding;GO:0043621:protein self-association;GO:0042802:identical protein binding;GO:0003677:DNA binding;GO:0008266:poly(U) RNA binding;GO:0034046:poly(G) binding;	-	-
ENSMUSG00000021830	-0.758673	4.4706	1.80814e-05	0.00220477	14	45370922	45457785	-	Txndc16	thioredoxin domain containing 16 [Source:MGI Symbol%3BAcc:MGI:1917811]	GO:0045454:cell redox homeostasis;	GO:0005576:extracellular region;	-	-	-
ENSMUSG00000022849	-0.759482	1.71692	0.00406313	0.160093	16	35590745	35648847	+	Hspbap1	Hspb associated protein 1 [Source:MGI Symbol%3BAcc:MGI:1913917]	-	GO:0005737:cytoplasm;	-	K19375	-
ENSMUSG00000020363	-0.760695	1.91345	0.00178048	0.086537	11	49685005	49729440	+	Gfpt2	glutamine fructose-6-phosphate transaminase 2 [Source:MGI Symbol%3BAcc:MGI:1338883]	GO:0018279:protein N-linked glycosylation via asparagine;GO:0006541:glutamine metabolic process;GO:0043687:post-translational protein modification;GO:0006048:UDP-N-acetylglucosamine biosynthetic process;GO:0006002:fructose 6-phosphate metabolic process;GO:0016051:carbohydrate biosynthetic process;GO:0006112:energy reserve metabolic process;GO:0006488:dolichol-linked oligosaccharide biosynthetic p…	GO:0005829:cytosol;	GO:0004360:glutamine-fructose-6-phosphate transaminase (isomerizing) activity;GO:0030246:carbohydrate binding;	K00820	;ko00250 Alanine, aspartate and glutamate metabolism;ko00520 Amino sugar and nucleotide sugar metabolism;ko01100 Metabolic pathways;ko04931 Insulin resistance;
ENSMUSG00000031146	-0.760845	2.88287	0.00014421	0.0122444	X	7534180	7537629	-	Plp2	proteolipid protein 2 [Source:MGI Symbol%3BAcc:MGI:1298382]	-	GO:0005886:plasma membrane;GO:0016021:integral component of membrane;	GO:0019956:chemokine binding;	-	-
ENSMUSG00000026922	-0.764917	2.00152	0.00181627	0.0879674	2	26483069	26494429	-	Agpat2	1-acylglycerol-3-phosphate O-acyltransferase 2 (lysophosphatidic acid acyltransferase%2C beta) [Source:MGI Symbol%3BAcc:MGI:1914762]	GO:0006654:phosphatidic acid biosynthetic process;GO:0008544:epidermis development;GO:0001819:positive regulation of cytokine production;	GO:0016021:integral component of membrane;GO:0005783:endoplasmic reticulum;	GO:0003841:1-acylglycerol-3-phosphate O-acyltransferase activity;	K13509	;ko00561 Glycerolipid metabolism;ko00564 Glycerophospholipid metabolism;ko01100 Metabolic pathways;ko01110 Biosynthesis of secondary metabolites;ko04072 Phospholipase D signaling pathway;ko04975 Fat digestion and absorption;
ENSMUSG00000038028	-0.765099	7.30135	1.85307e-08	4.61934e-06	6	127062079	127086520	-	Tigar	Trp53 induced glycolysis regulatory phosphatase [Source:MGI Symbol%3BAcc:MGI:2442752]	GO:1901525:negative regulation of macromitophagy;GO:0010666:positive regulation of cardiac muscle cell apoptotic process;GO:2000378:negative regulation of reactive oxygen species metabolic process;	-	GO:0004331:fructose-2,6-bisphosphate 2-phosphatase activity;	K14634	;ko00051 Fructose and mannose metabolism;ko01100 Metabolic pathways;ko05230 Central carbon metabolism in cancer;
ENSMUSG00000031431	-0.766075	7.71991	3.8142e-07	7.46115e-05	X	139440277	139501408	-	Tsc22d3	TSC22 domain family%2C member 3 [Source:MGI Symbol%3BAcc:MGI:1196284]	GO:0048642:negative regulation of skeletal muscle tissue development;GO:0000122:negative regulation of transcription from RNA polymerase II promoter;GO:0007589:body fluid secretion;GO:0006970:response to osmotic stress;GO:0043066:negative regulation of apoptotic process;	GO:0005737:cytoplasm;GO:0005634:nucleus;	GO:0043426:MRF binding;GO:0003700:sequence-specific DNA binding transcription factor activity;	-	-
ENSMUSG00000060771	-0.76694	3.22546	1.08332e-05	0.00146154	1	37793857	37905510	-	Tsga10	testis specific 10 [Source:MGI Symbol%3BAcc:MGI:2685063]	GO:0030031:cell projection assembly;	GO:0043005:neuron projection;GO:0016020:membrane;GO:0005737:cytoplasm;GO:0005634:nucleus;GO:0031514:motile cilium;	GO:0005198:structural molecule activity;	-	-
ENSMUSG00000019487	-0.767082	7.04062	8.17012e-10	2.62959e-07	17	57556455	57570665	+	Trip10	thyroid hormone receptor interactor 10 [Source:MGI Symbol%3BAcc:MGI:2146901]	GO:0042538:hyperosmotic salinity response;GO:0006897:endocytosis;	GO:0005794:Golgi apparatus;GO:0005886:plasma membrane;GO:0005764:lysosome;GO:0042995:cell projection;GO:0005874:microtubule;	GO:0042802:identical protein binding;GO:0008289:lipid binding;	K07196	;ko04910 Insulin signaling pathway;
ENSMUSG00000032251	-0.767207	1.70668	0.0010358	0.0575468	9	82711593	82729740	+	Irak1bp1	interleukin-1 receptor-associated kinase 1 binding protein 1 [Source:MGI Symbol%3BAcc:MGI:1929475]	GO:0006355:regulation of transcription, DNA-templated;GO:0016310:phosphorylation;GO:0007249:I-kappaB kinase/NF-kappaB signaling;	GO:0005737:cytoplasm;GO:0005634:nucleus;	GO:0005515:protein binding;GO:0016301:kinase activity;	-	-
ENSMUSG00000105987	-0.767533	4.88703	1.62832e-06	0.000273158	5	23903294	23917665	-	AI506816	expressed sequence AI506816 [Source:MGI Symbol%3BAcc:MGI:2140929]	-	-	-	-	-
ENSMUSG00000034165	-0.767979	3.25895	4.80097e-05	0.00505279	17	47815976	47910616	+	Ccnd3	cyclin D3 [Source:MGI Symbol%3BAcc:MGI:88315]	GO:0045737:positive regulation of cyclin-dependent protein serine/threonine kinase activity;GO:0030213:hyaluronan biosynthetic process;GO:0051301:cell division;GO:0043434:response to peptide hormone;GO:0042098:T cell proliferation;GO:0007165:signal transduction;GO:0008284:positive regulation of cell proliferation;GO:0009749:response to glucose;GO:0000082:G1/S transition of mitotic cell cycle;	GO:0000307:cyclin-dependent protein kinase holoenzyme complex;GO:0005737:cytoplasm;GO:0016020:membrane;GO:0005634:nucleus;	GO:0004693:cyclin-dependent protein serine/threonine kinase activity;GO:0019901:protein kinase binding;	K10152	;ko04110 Cell cycle;ko04115 p53 signaling pathway;ko04151 PI3K-Akt signaling pathway;ko04218 Cellular senescence;ko04310 Wnt signaling pathway;ko04390 Hippo signaling pathway;ko04510 Focal adhesion;ko04630 JAK-STAT signaling pathway;ko05162 Measles;ko05164 Influenza A;ko05165 Human papillomavirus infection;ko05166 Human T-cell leukemia virus 1 infection;ko05169 Epstein-Barr virus infection;ko0520…
ENSMUSG00000026185	-0.768054	8.89251	8.5103e-05	0.00795814	1	72897091	72914043	-	Igfbp5	insulin-like growth factor binding protein 5 [Source:MGI Symbol%3BAcc:MGI:96440]	GO:0017148:negative regulation of translation;GO:0043568:positive regulation of insulin-like growth factor receptor signaling pathway;GO:0048662:negative regulation of smooth muscle cell proliferation;GO:0001558:regulation of cell growth;GO:0048630:skeletal muscle tissue growth;GO:0051146:striated muscle cell differentiation;GO:0031069:hair follicle morphogenesis;GO:0044342:type B pancreatic cell…	GO:0016942:insulin-like growth factor binding protein complex;	GO:0031994:insulin-like growth factor I binding;GO:0001968:fibronectin binding;	-	-
ENSMUSG00000045730	-0.769929	3.24549	0.00116348	0.0628381	18	62310887	62313030	-	Adrb2	adrenergic receptor%2C beta 2 [Source:MGI Symbol%3BAcc:MGI:87938]	GO:0043065:positive regulation of apoptotic process;GO:0030501:positive regulation of bone mineralization;GO:0050728:negative regulation of inflammatory response;GO:0035811:negative regulation of urine volume;GO:0016525:negative regulation of angiogenesis;GO:0045986:negative regulation of smooth muscle contraction;GO:0008284:positive regulation of cell proliferation;GO:0043268:positive regulation…	GO:0016324:apical plasma membrane;GO:0005901:caveola;GO:0032809:neuronal cell body membrane;GO:0030424:axon;GO:0042383:sarcolemma;GO:0043235:receptor complex;GO:0005887:integral component of plasma membrane;GO:0005634:nucleus;GO:0005768:endosome;GO:0043197:dendritic spine;	GO:0042803:protein homodimerization activity;GO:0035240:dopamine binding;GO:0008179:adenylate cyclase binding;GO:0051380:norepinephrine binding;GO:0015459:potassium channel regulator activity;GO:0008144:drug binding;GO:0032403:protein complex binding;GO:0004941:beta2-adrenergic receptor activity;GO:0001965:G-protein alpha-subunit binding;GO:0030165:PDZ domain binding;GO:0035255:ionotropic glutama…	K04142	;ko04020 Calcium signaling pathway;ko04022 cGMP-PKG signaling pathway;ko04024 cAMP signaling pathway;ko04080 Neuroactive ligand-receptor interaction;ko04261 Adrenergic signaling in cardiomyocytes;ko04923 Regulation of lipolysis in adipocytes;ko04924 Renin secretion;ko04970 Salivary secretion;
ENSMUSG00000017692	-0.770235	2.3829	0.00135973	0.0710127	11	80191738	80246781	+	Rhbdl3	rhomboid like 3 [Source:MGI Symbol%3BAcc:MGI:2179276]	GO:0006508:proteolysis;	GO:0016021:integral component of membrane;	GO:0005509:calcium ion binding;GO:0004252:serine-type endopeptidase activity;	K02857	-
ENSMUSG00000020021	-0.770321	2.42962	0.00401944	0.158597	10	93871863	93981201	+	Fgd6	FYVE%2C RhoGEF and PH domain containing 6 [Source:MGI Symbol%3BAcc:MGI:1261419]	GO:0035023:regulation of Rho protein signal transduction;	GO:0005737:cytoplasm;GO:0005856:cytoskeleton;	GO:0046872:metal ion binding;GO:0005089:Rho guanyl-nucleotide exchange factor activity;GO:0005543:phospholipid binding;	K05724	-
ENSMUSG00000071001	-0.771834	1.0773	0.00500077	0.187769	4	43727188	43728639	+	Hrct1	histidine rich carboxyl terminus 1 [Source:MGI Symbol%3BAcc:MGI:1917945]	-	-	-	-	-
ENSMUSG00000032353	-0.772647	3.37386	6.47693e-06	0.000935313	9	89581259	89587121	-	Tmed3	transmembrane p24 trafficking protein 3 [Source:MGI Symbol%3BAcc:MGI:1913361]	GO:0015031:protein transport;	GO:0005789:endoplasmic reticulum membrane;GO:0032580:Golgi cisterna membrane;GO:0033116:endoplasmic reticulum-Golgi intermediate compartment membrane;GO:0016021:integral component of membrane;GO:0030126:COPI vesicle coat;	-	K14825	-
ENSMUSG00000009905	-0.772874	2.61768	0.000302726	0.0219354	1	106648189	106687457	-	Kdsr	3-ketodihydrosphingosine reductase [Source:MGI Symbol%3BAcc:MGI:1918000]	GO:0030148:sphingolipid biosynthetic process;GO:0006666:3-keto-sphinganine metabolic process;GO:0055114:oxidation-reduction process;	GO:0016021:integral component of membrane;GO:0005783:endoplasmic reticulum;	GO:0047560:3-dehydrosphinganine reductase activity;GO:0000166:nucleotide binding;	K04708	;ko00600 Sphingolipid metabolism;ko01100 Metabolic pathways;
ENSMUSG00000035105	-0.774141	4.30923	0.00129859	0.0686614	12	54225767	54250646	-	Egln3	egl-9 family hypoxia-inducible factor 3 [Source:MGI Symbol%3BAcc:MGI:1932288]	GO:0001666:response to hypoxia;GO:0018126:protein hydroxylation;GO:0018401:peptidyl-proline hydroxylation to 4-hydroxy-L-proline;GO:0006919:activation of cysteine-type endopeptidase activity involved in apoptotic process;GO:0042127:regulation of cell proliferation;GO:0043523:regulation of neuron apoptotic process;GO:0006974:cellular response to DNA damage stimulus;	GO:0005829:cytosol;GO:0005634:nucleus;	GO:0031545:peptidyl-proline 4-dioxygenase activity;GO:0016702:oxidoreductase activity, acting on single donors with incorporation of molecular oxygen, incorporation of two atoms of oxygen;GO:0031418:L-ascorbic acid binding;GO:0005515:protein binding;GO:0005506:iron ion binding;	K09592	;ko04066 HIF-1 signaling pathway;ko05200 Pathways in cancer;ko05211 Renal cell carcinoma;
ENSMUSG00000048490	-0.774282	5.29969	3.36961e-09	9.76639e-07	16	76084288	76170715	-	Nrip1	nuclear receptor interacting protein 1 [Source:MGI Symbol%3BAcc:MGI:1315213]	GO:0000122:negative regulation of transcription from RNA polymerase II promoter;GO:0019915:lipid storage;GO:0001543:ovarian follicle rupture;GO:0045944:positive regulation of transcription from RNA polymerase II promoter;	GO:0000118:histone deacetylase complex;	GO:0046965:retinoid X receptor binding;GO:0003714:transcription corepressor activity;GO:0042826:histone deacetylase binding;GO:0003713:transcription coactivator activity;GO:0030331:estrogen receptor binding;GO:0035259:glucocorticoid receptor binding;	K17965	-
ENSMUSG00000031380	-0.774644	1.4193	0.00309536	0.13304	X	163156374	163185646	+	Vegfd	vascular endothelial growth factor D [Source:MGI Symbol%3BAcc:MGI:108037]	GO:0001525:angiogenesis;GO:0030947:regulation of vascular endothelial growth factor receptor signaling pathway;GO:0032755:positive regulation of interleukin-6 production;GO:0030154:cell differentiation;GO:0051781:positive regulation of cell division;GO:0050930:induction of positive chemotaxis;GO:0008284:positive regulation of cell proliferation;GO:0060754:positive regulation of mast cell chemotax…	GO:0005615:extracellular space;GO:0016020:membrane;	GO:0043185:vascular endothelial growth factor receptor 3 binding;GO:0043184:vascular endothelial growth factor receptor 2 binding;GO:0042803:protein homodimerization activity;GO:0042056:chemoattractant activity;GO:0008083:growth factor activity;	K05449	;ko04010 MAPK signaling pathway;ko04014 Ras signaling pathway;ko04015 Rap1 signaling pathway;ko04020 Calcium signaling pathway;ko04151 PI3K-Akt signaling pathway;ko04510 Focal adhesion;ko04668 TNF signaling pathway;ko04926 Relaxin signaling pathway;ko04933 AGE-RAGE signaling pathway in diabetic complications;ko05200 Pathways in cancer;
ENSMUSG00000052056	-0.784817	2.50907	0.000494941	0.0325023	2	169950563	169990023	-	Zfp217	zinc finger protein 217 [Source:MGI Symbol%3BAcc:MGI:2685408]	GO:0007569:cell aging;GO:0045892:negative regulation of transcription, DNA-templated;	GO:0000118:histone deacetylase complex;	GO:0008270:zinc ion binding;GO:0044212:transcription regulatory region DNA binding;	-	-
ENSMUSG00000001729	-0.785632	5.71164	4.93102e-08	1.128e-05	12	112620255	112641318	-	Akt1	thymoma viral proto-oncogene 1 [Source:MGI Symbol%3BAcc:MGI:87986]	GO:0000060:protein import into nucleus, translocation;GO:0070141:response to UV-A;GO:0051146:striated muscle cell differentiation;GO:0060716:labyrinthine layer blood vessel development;GO:0071364:cellular response to epidermal growth factor stimulus;GO:0032094:response to food;GO:0031659:positive regulation of cyclin-dependent protein serine/threonine kinase activity involved in G1/S transition o…	GO:0005819:spindle;GO:0005886:plasma membrane;GO:0005634:nucleus;GO:0005829:cytosol;GO:0030027:lamellipodium;	GO:0030235:nitric-oxide synthase regulator activity;GO:0005080:protein kinase C binding;GO:0042802:identical protein binding;GO:0004674:protein serine/threonine kinase activity;GO:0005524:ATP binding;GO:0005547:phosphatidylinositol-3,4,5-trisphosphate binding;GO:0043325:phosphatidylinositol-3,4-bisphosphate binding;	K04456	;ko01521 EGFR tyrosine kinase inhibitor resistance;ko01522 Endocrine resistance;ko01524 Platinum drug resistance;ko04010 MAPK signaling pathway;ko04012 ErbB signaling pathway;ko04014 Ras signaling pathway;ko04015 Rap1 signaling pathway;ko04022 cGMP-PKG signaling pathway;ko04024 cAMP signaling pathway;ko04062 Chemokine signaling pathway;ko04066 HIF-1 signaling pathway;ko04068 FoxO signaling pathwa…
ENSMUSG00000049184	-0.785904	1.39717	0.0039474	0.156795	8	33876353	33907495	+	Purg	purine-rich element binding protein G [Source:MGI Symbol%3BAcc:MGI:1922279]	-	GO:0005634:nucleus;	GO:0003677:DNA binding;	-	-
ENSMUSG00000074578	-0.788298	2.60835	7.64202e-05	0.0073447	2	166904854	166907782	+	Zfas1	zinc finger%2C NFX1-type containing 1%2C antisense RNA 1 [Source:MGI Symbol%3BAcc:MGI:1916199]	-	-	-	-	-
ENSMUSG00000024065	-0.790627	2.33221	0.00410803	0.161403	17	74111129	74139089	+	Ehd3	EH-domain containing 3 [Source:MGI Symbol%3BAcc:MGI:1928900]	GO:0032456:endocytic recycling;GO:0086036:regulation of cardiac muscle cell membrane potential;GO:0072661:protein targeting to plasma membrane;GO:0051260:protein homooligomerization;	GO:0030139:endocytic vesicle;GO:0048471:perinuclear region of cytoplasm;GO:0055038:recycling endosome membrane;GO:0005886:plasma membrane;	GO:0005509:calcium ion binding;GO:0005524:ATP binding;GO:0005515:protein binding;GO:0003924:GTPase activity;GO:0005525:GTP binding;	K12476	;ko04144 Endocytosis;
ENSMUSG00000073627	-0.796155	0.907818	0.00859495	0.273139	1	86287296	86301513	+	C130036L24Rik	RIKEN cDNA C130036L24 gene [Source:MGI Symbol%3BAcc:MGI:2441877]	-	-	-	-	-
ENSMUSG00000059713	-0.796941	2.5139	3.41071e-05	0.00376614	4	135139619	135161164	-	Rcan3	regulator of calcineurin 3 [Source:MGI Symbol%3BAcc:MGI:1858220]	GO:0019722:calcium-mediated signaling;	-	GO:0031013:troponin I binding;GO:0000166:nucleotide binding;	K17905	-
ENSMUSG00000000295	-0.797141	2.7251	0.000200036	0.0158423	10	31189379	31204200	+	Hddc2	HD domain containing 2 [Source:MGI Symbol%3BAcc:MGI:1916942]	-	GO:0005739:mitochondrion;	GO:0046872:metal ion binding;GO:0008081:phosphoric diester hydrolase activity;	K07023	-
ENSMUSG00000086914	-0.797922	2.75047	0.00376737	0.152445	9	53578546	53592565	+	Gm16124	predicted gene 16124 [Source:MGI Symbol%3BAcc:MGI:3802001]	-	-	-	-	-
ENSMUSG00000027676	-0.798115	1.09184	0.00673708	0.230506	3	33866511	33898459	-	Ccdc39	coiled-coil domain containing 39 [Source:MGI Symbol%3BAcc:MGI:1289263]	GO:0030324:lung development;GO:0070286:axonemal dynein complex assembly;GO:0060285:cilium-dependent cell motility;GO:0001947:heart looping;GO:0071907:determination of digestive tract left/right asymmetry;GO:0060287:epithelial cilium movement involved in determination of left/right asymmetry;GO:0071910:determination of liver left/right asymmetry;GO:0035469:determination of pancreatic left/right as…	GO:0005856:cytoskeleton;	-	-	-
ENSMUSG00000079055	-0.798776	5.95637	2.42484e-10	8.66044e-08	12	81244689	81379954	-	Slc8a3	solute carrier family 8 (sodium/calcium exchanger)%2C member 3 [Source:MGI Symbol%3BAcc:MGI:107976]	GO:0071320:cellular response to cAMP;GO:0060402:calcium ion transport into cytosol;GO:0035725:sodium ion transmembrane transport;GO:1990035:calcium ion import into cell;GO:1990034:calcium ion export from cell;	GO:0005739:mitochondrion;GO:0005874:microtubule;GO:0043197:dendritic spine;GO:0043025:neuronal cell body;GO:0042383:sarcolemma;GO:0005887:integral component of plasma membrane;	GO:0005432:calcium:sodium antiporter activity;	K05849	;ko04020 Calcium signaling pathway;ko04022 cGMP-PKG signaling pathway;ko04260 Cardiac muscle contraction;ko04261 Adrenergic signaling in cardiomyocytes;ko04371 Apelin signaling pathway;ko04740 Olfactory transduction;ko04961 Endocrine and other factor-regulated calcium reabsorption;ko04974 Protein digestion and absorption;ko04978 Mineral absorption;ko05410 Hypertrophic cardiomyopathy;ko05412 Arrhy…
ENSMUSG00000044986	-0.800228	3.26565	0.0063497	0.221495	15	78283756	78290107	-	Tst	thiosulfate sulfurtransferase%2C mitochondrial [Source:MGI Symbol%3BAcc:MGI:98852]	GO:0016226:iron-sulfur cluster assembly;GO:0035928:rRNA import into mitochondrion;	GO:0005743:mitochondrial inner membrane;GO:0005759:mitochondrial matrix;GO:0005886:plasma membrane;	GO:0004792:thiosulfate sulfurtransferase activity;GO:0008097:5S rRNA binding;	K01011	;ko00270 Cysteine and methionine metabolism;ko00920 Sulfur metabolism;ko01100 Metabolic pathways;ko01120 Microbial metabolism in diverse environments;ko04122 Sulfur relay system;
ENSMUSG00000020546	-0.801074	4.70691	5.7918e-05	0.00587232	11	90367318	90528910	-	Stxbp4	syntaxin binding protein 4 [Source:MGI Symbol%3BAcc:MGI:1342296]	GO:0006605:protein targeting;GO:0015758:glucose transport;GO:0008286:insulin receptor signaling pathway;	GO:0005737:cytoplasm;GO:0005730:nucleolus;GO:0045111:intermediate filament cytoskeleton;	GO:0005515:protein binding;GO:0005509:calcium ion binding;	K15302	-
ENSMUSG00000024074	-0.802195	5.35753	1.20802e-06	0.000211949	17	78507677	78684021	+	Crim1	cysteine rich transmembrane BMP regulator 1 (chordin like) [Source:MGI Symbol%3BAcc:MGI:1354756]	GO:0001558:regulation of cell growth;	GO:0005576:extracellular region;GO:0016021:integral component of membrane;	GO:0004867:serine-type endopeptidase inhibitor activity;GO:0005520:insulin-like growth factor binding;	-	-
ENSMUSG00000033389	-0.804022	3.05	0.000558323	0.0356907	11	64892865	65053787	-	Arhgap44	Rho GTPase activating protein 44 [Source:MGI Symbol%3BAcc:MGI:2144423]	GO:0007165:signal transduction;	GO:0005737:cytoplasm;	GO:0005096:GTPase activator activity;	-	-
ENSMUSG00000039384	-0.805336	5.51294	8.3042e-07	0.000151221	1	183745499	183807833	+	Dusp10	dual specificity phosphatase 10 [Source:MGI Symbol%3BAcc:MGI:1927070]	GO:0032496:response to lipopolysaccharide;GO:0002819:regulation of adaptive immune response;GO:0046329:negative regulation of JNK cascade;GO:0060266:negative regulation of respiratory burst involved in inflammatory response;GO:0000188:inactivation of MAPK activity;GO:0043508:negative regulation of JUN kinase activity;GO:0006470:protein dephosphorylation;GO:0016311:dephosphorylation;	GO:0005794:Golgi apparatus;GO:0005730:nucleolus;GO:0005737:cytoplasm;GO:0005634:nucleus;	GO:0004725:protein tyrosine phosphatase activity;GO:0017017:MAP kinase tyrosine/serine/threonine phosphatase activity;GO:0008138:protein tyrosine/serine/threonine phosphatase activity;GO:0033549:MAP kinase phosphatase activity;	K04459	;ko04010 MAPK signaling pathway;ko04361 Axon regeneration;
ENSMUSG00000040734	-0.805463	1.64736	0.00132569	0.0696287	7	19093674	19112458	+	Ppp1r13l	protein phosphatase 1%2C regulatory subunit 13 like [Source:MGI Symbol%3BAcc:MGI:3525053]	GO:0003215:cardiac right ventricle morphogenesis;GO:0031076:embryonic camera-type eye development;GO:0006915:apoptotic process;GO:0035264:multicellular organism growth;GO:0042633:hair cycle;GO:0000122:negative regulation of transcription from RNA polymerase II promoter;GO:0009791:post-embryonic development;GO:0048871:multicellular organismal homeostasis;GO:0003229:ventricular cardiac muscle tissu…	GO:0005737:cytoplasm;GO:0005634:nucleus;	GO:0005515:protein binding;	-	-
ENSMUSG00000024210	-0.811072	6.06781	4.98864e-07	9.45775e-05	17	27362939	27386769	-	Ip6k3	inositol hexaphosphate kinase 3 [Source:MGI Symbol%3BAcc:MGI:3045325]	GO:0006468:protein phosphorylation;GO:0046488:phosphatidylinositol metabolic process;GO:0032958:inositol phosphate biosynthetic process;	GO:0005737:cytoplasm;GO:0005634:nucleus;	GO:0052723:inositol hexakisphosphate 1-kinase activity;GO:0000831:inositol hexakisphosphate 6-kinase activity;GO:0008440:inositol-1,4,5-trisphosphate 3-kinase activity;GO:0005524:ATP binding;GO:0000832:inositol hexakisphosphate 5-kinase activity;GO:0052724:inositol hexakisphosphate 3-kinase activity;	K07756	;ko04070 Phosphatidylinositol signaling system;ko04138 Autophagy - yeast;
ENSMUSG00000064339	-0.812515	11.8862	4.99161e-05	0.00520397	MT	1094	2675	+	mt-Rnr2	mitochondrially encoded 16S rRNA [Source:MGI Symbol%3BAcc:MGI:102492]	-	-	-	-	-
ENSMUSG00000045968	-0.813283	1.69049	0.000758998	0.0452773	1	153725288	153775974	-	Teddm2	transmembrane epididymal family member 2 [Source:MGI Symbol%3BAcc:MGI:1923273]	-	-	-	-	-
ENSMUSG00000020889	-0.817649	4.59735	0.000773688	0.0459063	11	98658758	98666159	-	Nr1d1	nuclear receptor subfamily 1%2C group D%2C member 1 [Source:MGI Symbol%3BAcc:MGI:2444210]	GO:0000122:negative regulation of transcription from RNA polymerase II promoter;GO:0034144:negative regulation of toll-like receptor 4 signaling pathway;GO:2000189:positive regulation of cholesterol homeostasis;GO:0043401:steroid hormone mediated signaling pathway;GO:0071222:cellular response to lipopolysaccharide;GO:0010871:negative regulation of receptor biosynthetic process;GO:0007623:circadia…	GO:0000790:nuclear chromatin;	GO:0008270:zinc ion binding;GO:0003707:steroid hormone receptor activity;GO:0044212:transcription regulatory region DNA binding;GO:0043565:sequence-specific DNA binding;GO:0003700:sequence-specific DNA binding transcription factor activity;	K03728	;ko04710 Circadian rhythm;
ENSMUSG00000018923	-0.818726	1.20645	0.00379187	0.152887	11	70342745	70344553	+	Med11	mediator complex subunit 11 [Source:MGI Symbol%3BAcc:MGI:1913422]	GO:0006357:regulation of transcription from RNA polymerase II promoter;	GO:0016592:mediator complex;	GO:0001104:RNA polymerase II transcription cofactor activity;	K15131	-
ENSMUSG00000064337	-0.822253	11.2469	9.41141e-05	0.00865459	MT	70	1024	+	mt-Rnr1	mitochondrially encoded 12S rRNA [Source:MGI Symbol%3BAcc:MGI:102493]	-	-	-	-	-
ENSMUSG00000006517	-0.822385	2.0832	0.000300704	0.021846	8	123160340	123170161	-	Mvd	mevalonate (diphospho) decarboxylase [Source:MGI Symbol%3BAcc:MGI:2179327]	GO:0019287:isopentenyl diphosphate biosynthetic process, mevalonate pathway;GO:0008284:positive regulation of cell proliferation;GO:0006695:cholesterol biosynthetic process;	GO:0005829:cytosol;GO:0005782:peroxisomal matrix;	GO:0004163:diphosphomevalonate decarboxylase activity;GO:0005524:ATP binding;GO:0042803:protein homodimerization activity;GO:0030544:Hsp70 protein binding;	K01597	;ko00900 Terpenoid backbone biosynthesis;ko01100 Metabolic pathways;ko01110 Biosynthesis of secondary metabolites;
ENSMUSG00000028532	-0.823707	1.82429	0.00745624	0.246318	4	100633872	100886417	+	Cachd1	cache domain containing 1 [Source:MGI Symbol%3BAcc:MGI:2444177]	GO:0006816:calcium ion transport;	GO:0016021:integral component of membrane;	-	-	-
ENSMUSG00000024901	-0.828666	1.27576	0.00361297	0.147671	19	4979745	4993155	-	Peli3	pellino 3 [Source:MGI Symbol%3BAcc:MGI:1924963]	GO:0008063:Toll signaling pathway;	-	-	K11964	-
ENSMUSG00000027242	-0.828754	1.14933	0.00669522	0.229772	2	121337204	121375341	+	Wdr76	WD repeat domain 76 [Source:MGI Symbol%3BAcc:MGI:1926186]	-	-	-	-	-
ENSMUSG00000011179	-0.833403	6.02673	5.96695e-05	0.0060059	12	17594795	17601506	+	Odc1	ornithine decarboxylase%2C structural 1 [Source:MGI Symbol%3BAcc:MGI:97402]	GO:0009615:response to virus;GO:0001822:kidney development;GO:0008284:positive regulation of cell proliferation;GO:0033387:putrescine biosynthetic process from ornithine;	GO:0005829:cytosol;	GO:0004586:ornithine decarboxylase activity;	K01581	;ko00330 Arginine and proline metabolism;ko00480 Glutathione metabolism;ko01100 Metabolic pathways;ko01110 Biosynthesis of secondary metabolites;
ENSMUSG00000022634	-0.83586	4.41111	1.58291e-06	0.000266348	15	93182159	93234816	-	Yaf2	YY1 associated factor 2 [Source:MGI Symbol%3BAcc:MGI:1914307]	GO:0006355:regulation of transcription, DNA-templated;GO:0045892:negative regulation of transcription, DNA-templated;GO:0045893:positive regulation of transcription, DNA-templated;	GO:0005634:nucleus;	GO:0003712:transcription cofactor activity;GO:0005515:protein binding;GO:0008270:zinc ion binding;GO:0003714:transcription corepressor activity;GO:0003713:transcription coactivator activity;	K11468	-
ENSMUSG00000031303	-0.840184	1.84623	0.000627428	0.0392029	X	158771429	158906347	+	Map3k15	mitogen-activated protein kinase kinase kinase 15 [Source:MGI Symbol%3BAcc:MGI:2448588]	-	-	-	K13986	-
ENSMUSG00000034903	-0.842839	3.39578	0.000463464	0.0308376	2	64918683	65069747	-	Cobll1	Cobl-like 1 [Source:MGI Symbol%3BAcc:MGI:2442894]	-	-	-	-	-
ENSMUSG00000040669	-0.843541	4.66572	0.00073573	0.0444643	6	122294690	122317520	-	Phc1	polyhomeotic 1 [Source:MGI Symbol%3BAcc:MGI:103248]	GO:0071300:cellular response to retinoic acid;GO:0007275:multicellular organismal development;	GO:0001739:sex chromatin;GO:0035102:PRC1 complex;GO:0016604:nuclear body;GO:0031519:PcG protein complex;	GO:0003677:DNA binding;GO:0003682:chromatin binding;GO:0005515:protein binding;GO:0008270:zinc ion binding;	K11456	-
ENSMUSG00000021456	-0.845127	4.9558	8.00455e-05	0.00762692	13	62984691	63006236	-	Fbp2	fructose bisphosphatase 2 [Source:MGI Symbol%3BAcc:MGI:95491]	GO:2001223:negative regulation of neuron migration;GO:0060996:dendritic spine development;GO:0015884:folic acid transport;GO:0034446:substrate adhesion-dependent cell spreading;GO:0048812:neuron projection morphogenesis;GO:0021816:extension of a leading process involved in cell motility in cerebral cortex radial glia guided migration;GO:0006620:posttranslational protein targeting to membrane;GO:0…	GO:0014069:postsynaptic density;GO:0030027:lamellipodium;GO:0005829:cytosol;GO:0045335:phagocytic vesicle;GO:0030054:cell junction;GO:0005886:plasma membrane;GO:0045211:postsynaptic membrane;GO:0005743:mitochondrial inner membrane;GO:0005634:nucleus;GO:0031225:anchored component of membrane;	GO:0042803:protein homodimerization activity;GO:0046872:metal ion binding;GO:0042132:fructose 1,6-bisphosphate 1-phosphatase activity;GO:0008517:folic acid transporter activity;GO:0005542:folic acid binding;GO:0048365:Rac GTPase binding;	K03841	;ko00010 Glycolysis / Gluconeogenesis;ko00030 Pentose phosphate pathway;ko00051 Fructose and mannose metabolism;ko00680 Methane metabolism;ko00710 Carbon fixation in photosynthetic organisms;ko01100 Metabolic pathways;ko01110 Biosynthesis of secondary metabolites;ko01120 Microbial metabolism in diverse environments;ko01200 Carbon metabolism;ko04152 AMPK signaling pathway;ko04910 Insulin signaling…
ENSMUSG00000055799	-0.850801	1.80839	0.00467987	0.178548	6	72603361	72766237	-	Tcf7l1	transcription factor 7 like 1 (T cell specific%2C HMG box) [Source:MGI Symbol%3BAcc:MGI:1202876]	GO:0060070:canonical Wnt signaling pathway;GO:0048699:generation of neurons;GO:0046022:positive regulation of transcription from RNA polymerase II promoter during mitosis;GO:0045892:negative regulation of transcription, DNA-templated;GO:0035019:somatic stem cell maintenance;GO:0007420:brain development;GO:0048319:axial mesoderm morphogenesis;GO:0008595:anterior/posterior axis specification, embry…	GO:0005667:transcription factor complex;	GO:0044212:transcription regulatory region DNA binding;GO:0043565:sequence-specific DNA binding;GO:0003700:sequence-specific DNA binding transcription factor activity;GO:0003682:chromatin binding;GO:0008013:beta-catenin binding;	K04490	;ko04310 Wnt signaling pathway;ko04390 Hippo signaling pathway;ko04520 Adherens junction;ko04916 Melanogenesis;ko04934 Cushing syndrome;ko05132 Salmonella infection;ko05165 Human papillomavirus infection;ko05167 Kaposi sarcoma-associated herpesvirus infection;ko05200 Pathways in cancer;ko05210 Colorectal cancer;ko05213 Endometrial cancer;ko05215 Prostate cancer;ko05216 Thyroid cancer;ko05217 Basa…
ENSMUSG00000074521	-0.850805	0.551467	0.00944804	0.289129	2	177538889	177547577	+	Gm14327	predicted gene 14327 [Source:MGI Symbol%3BAcc:MGI:3652188]	-	-	GO:0046872:metal ion binding;	K09228	;ko05168 Herpes simplex virus 1 infection;
ENSMUSG00000064357	-0.851301	7.35206	0.00990983	0.297827	MT	7927	8607	+	mt-Atp6	mitochondrially encoded ATP synthase 6 [Source:MGI Symbol%3BAcc:MGI:99927]	-	GO:0005739:mitochondrion;GO:0016020:membrane;	-	K02126	;ko00190 Oxidative phosphorylation;ko01100 Metabolic pathways;ko04714 Thermogenesis;ko05010 Alzheimer disease;ko05012 Parkinson disease;ko05014 Amyotrophic lateral sclerosis;ko05016 Huntington disease;ko05020 Prion disease;ko05022 Pathways of neurodegeneration - multiple diseases;
ENSMUSG00000035992	-0.853651	6.39317	9.28331e-12	4.14447e-09	11	54329025	54409061	+	Fnip1	folliculin interacting protein 1 [Source:MGI Symbol%3BAcc:MGI:2444668]	GO:0002904:positive regulation of B cell apoptotic process;GO:0000122:negative regulation of transcription from RNA polymerase II promoter;GO:0033138:positive regulation of peptidyl-serine phosphorylation;GO:0002327:immature B cell differentiation;GO:0043154:negative regulation of cysteine-type endopeptidase activity involved in apoptotic process;GO:0032007:negative regulation of TOR signaling;GO…	GO:0005737:cytoplasm;	GO:0005085:guanyl-nucleotide exchange factor activity;	-	-
ENSMUSG00000006782	-0.856357	2.59311	1.77807e-05	0.00217289	11	100465730	100482555	+	Cnp	2'%2C3'-cyclic nucleotide 3' phosphodiesterase [Source:MGI Symbol%3BAcc:MGI:88437]	GO:0009636:response to toxic substance;GO:0003419:growth plate cartilage chondrocyte proliferation;GO:0007168:receptor guanylyl cyclase signaling pathway;GO:0045669:positive regulation of osteoblast differentiation;GO:0040014:regulation of multicellular organism growth;GO:0009791:post-embryonic development;GO:0003418:growth plate cartilage chondrocyte differentiation;GO:0009214:cyclic nucleotide …	GO:0035749:myelin sheath adaxonal region;GO:0005615:extracellular space;GO:0005886:plasma membrane;GO:0048471:perinuclear region of cytoplasm;GO:0005874:microtubule;GO:0005741:mitochondrial outer membrane;GO:0005902:microvillus;GO:0035748:myelin sheath abaxonal region;GO:0005743:mitochondrial inner membrane;GO:0031143:pseudopodium;	GO:0042803:protein homodimerization activity;GO:0004113:2',3'-cyclic-nucleotide 3'-phosphodiesterase activity;GO:0051428:peptide hormone receptor binding;GO:0030551:cyclic nucleotide binding;GO:0005184:neuropeptide hormone activity;GO:0003723:RNA binding;	K01121	-
ENSMUSG00000039081	-0.859314	3.96921	7.29066e-05	0.00708077	14	22034027	22039669	-	Zfp503	zinc finger protein 503 [Source:MGI Symbol%3BAcc:MGI:1353644]	-	-	-	-	-
ENSMUSG00000048696	-0.862104	1.84562	0.000303243	0.0219441	10	80216189	80223493	-	Mex3d	mex3 RNA binding family member D [Source:MGI Symbol%3BAcc:MGI:2681847]	-	-	-	K15686	-
ENSMUSG00000039910	-0.862987	5.02617	0.00279326	0.12323	10	17598966	17601422	+	Cited2	Cbp/p300-interacting transactivator%2C with Glu/Asp-rich carboxy-terminal domain%2C 2 [Source:MGI Symbol%3BAcc:MGI:1306784]	GO:0060136:embryonic process involved in female pregnancy;GO:0001843:neural tube closure;GO:0007530:sex determination;GO:0021602:cranial nerve morphogenesis;GO:0030851:granulocyte differentiation;GO:0009612:response to mechanical stimulus;GO:0034405:response to fluid shear stress;GO:0030336:negative regulation of cell migration;GO:0061428:negative regulation of transcription from RNA polymerase I…	GO:0000790:nuclear chromatin;GO:0005737:cytoplasm;	GO:0003700:sequence-specific DNA binding transcription factor activity;GO:0050693:LBD domain binding;GO:0001106:RNA polymerase II transcription corepressor activity;GO:0001105:RNA polymerase II transcription coactivator activity;GO:0001102:RNA polymerase II activating transcription factor binding;GO:0003682:chromatin binding;GO:0046332:SMAD binding;GO:0035035:histone acetyltransferase binding;	-	-
ENSMUSG00000097974	-0.867219	2.83169	0.000760901	0.045342	7	99275143	99280918	+	Gm10605	predicted gene 10605 [Source:MGI Symbol%3BAcc:MGI:3642596]	-	-	-	-	-
ENSMUSG00000026491	-0.867554	5.63351	1.73178e-08	4.33799e-06	1	179572459	179631245	-	Ahctf1	AT hook containing transcription factor 1 [Source:MGI Symbol%3BAcc:MGI:1915033]	GO:0051292:nuclear pore complex assembly;GO:0030097:hemopoiesis;GO:0051028:mRNA transport;GO:0015031:protein transport;GO:0007067:mitotic nuclear division;GO:0045893:positive regulation of transcription, DNA-templated;GO:0000910:cytokinesis;GO:0033036:macromolecule localization;GO:0071702:organic substance transport;GO:0007049:cell cycle;	GO:0005737:cytoplasm;GO:0005643:nuclear pore;GO:0000776:kinetochore;GO:0016363:nuclear matrix;GO:0000775:chromosome, centromeric region;GO:0043234:protein complex;	GO:0003677:DNA binding;GO:0003700:sequence-specific DNA binding transcription factor activity;	-	-
ENSMUSG00000064202	-0.869828	0.687667	0.00896483	0.281181	19	28870442	28945200	-	Spata6l	spermatogenesis associated 6 like [Source:MGI Symbol%3BAcc:MGI:1918036]	GO:0051260:protein homooligomerization;GO:0051938:L-glutamate import;GO:0003333:amino acid transmembrane transport;GO:0035725:sodium ion transmembrane transport;GO:0070779:D-aspartate import;	GO:0016021:integral component of membrane;GO:0005886:plasma membrane;	GO:0016595:glutamate binding;GO:0015501:glutamate:sodium symporter activity;GO:0017153:sodium:dicarboxylate symporter activity;	K05612	;ko04721 Synaptic vesicle cycle;ko04724 Glutamatergic synapse;ko04974 Protein digestion and absorption;
ENSMUSG00000091985	-0.873974	3.2802	2.42646e-06	0.000391622	4	108491040	108494638	-	Gm17354	predicted gene%2C 17354 [Source:MGI Symbol%3BAcc:MGI:4936988]	-	-	-	-	-
ENSMUSG00000025408	-0.874515	3.67994	3.0106e-05	0.00339437	10	127126643	127132157	+	Ddit3	DNA-damage inducible transcript 3 [Source:MGI Symbol%3BAcc:MGI:109247]	GO:0045892:negative regulation of transcription, DNA-templated;GO:0043525:positive regulation of neuron apoptotic process;GO:0030968:endoplasmic reticulum unfolded protein response;GO:0045944:positive regulation of transcription from RNA polymerase II promoter;GO:0006983:ER overload response;GO:2000016:negative regulation of determination of dorsal identity;GO:0045662:negative regulation of myobl…	GO:0005634:nucleus;GO:0005770:late endosome;	GO:0003700:sequence-specific DNA binding transcription factor activity;GO:0008134:transcription factor binding;GO:0043565:sequence-specific DNA binding;GO:0003677:DNA binding;	K04452	;ko04010 MAPK signaling pathway;ko04141 Protein processing in endoplasmic reticulum;ko04210 Apoptosis;ko04932 Non-alcoholic fatty liver disease;ko05010 Alzheimer disease;ko05012 Parkinson disease;ko05014 Amyotrophic lateral sclerosis;ko05020 Prion disease;ko05022 Pathways of neurodegeneration - multiple diseases;ko05202 Transcriptional misregulation in cancer;
ENSMUSG00000034648	-0.874778	3.35916	8.22984e-05	0.00774823	6	107506729	107547175	+	Lrrn1	leucine rich repeat protein 1%2C neuronal [Source:MGI Symbol%3BAcc:MGI:106038]	-	GO:0016021:integral component of membrane;	-	-	-
ENSMUSG00000030657	-0.876839	2.95837	1.52092e-05	0.00194001	7	116980214	117272803	+	Xylt1	xylosyltransferase 1 [Source:MGI Symbol%3BAcc:MGI:2451073]	GO:0006024:glycosaminoglycan biosynthetic process;GO:0030166:proteoglycan biosynthetic process;GO:0034605:cellular response to heat;GO:0048681:negative regulation of axon regeneration;	GO:0016021:integral component of membrane;GO:0005783:endoplasmic reticulum;GO:0005794:Golgi apparatus;	GO:0030158:protein xylosyltransferase activity;GO:0008375:acetylglucosaminyltransferase activity;	K00771	;ko00532 Glycosaminoglycan biosynthesis - chondroitin sulfate / dermatan sulfate;ko00534 Glycosaminoglycan biosynthesis - heparan sulfate / heparin;ko01100 Metabolic pathways;
ENSMUSG00000031728	-0.879157	2.20595	0.00116346	0.0628381	8	110432178	110451564	+	Zfp821	zinc finger protein 821 [Source:MGI Symbol%3BAcc:MGI:1923121]	GO:0006351:transcription, DNA-templated;GO:0006355:regulation of transcription, DNA-templated;	GO:0005622:intracellular;GO:0005634:nucleus;	GO:0046872:metal ion binding;GO:0003676:nucleic acid binding;GO:0003677:DNA binding;GO:0008270:zinc ion binding;	K02981	;ko03010 Ribosome;ko05171 Coronavirus disease - COVID-19;
ENSMUSG00000017491	-0.882158	1.84561	0.000216227	0.0167884	14	5650540	6038924	+	Rarb	retinoic acid receptor%2C beta [Source:MGI Symbol%3BAcc:MGI:97857]	GO:0000122:negative regulation of transcription from RNA polymerase II promoter;GO:0048048:embryonic eye morphogenesis;GO:0048566:embryonic digestive tract development;GO:0048384:retinoic acid receptor signaling pathway;GO:0035116:embryonic hindlimb morphogenesis;GO:0031641:regulation of myelination;GO:0001657:ureteric bud development;GO:0021756:striatum development;GO:0008285:negative regulation…	GO:0005634:nucleus;	GO:0046965:retinoid X receptor binding;GO:0008270:zinc ion binding;GO:0003707:steroid hormone receptor activity;GO:0008144:drug binding;GO:0043565:sequence-specific DNA binding;GO:0003708:retinoic acid receptor activity;GO:0032403:protein complex binding;	K08528	;ko05200 Pathways in cancer;ko05222 Small cell lung cancer;ko05223 Non-small cell lung cancer;ko05226 Gastric cancer;
ENSMUSG00000026721	-0.883745	2.9805	1.17178e-07	2.51428e-05	1	160046744	160620781	-	Rabgap1l	RAB GTPase activating protein 1-like [Source:MGI Symbol%3BAcc:MGI:1352507]	GO:0035855:megakaryocyte development;GO:0032880:regulation of protein localization;	GO:0005794:Golgi apparatus;GO:0005769:early endosome;GO:0005634:nucleus;	GO:0017137:Rab GTPase binding;	-	-
ENSMUSG00000047446	-0.884124	5.25602	1.09478e-06	0.000193629	12	40055446	40088024	-	Arl4a	ADP-ribosylation factor-like 4A [Source:MGI Symbol%3BAcc:MGI:99437]	GO:0050873:brown fat cell differentiation;GO:0007264:small GTPase mediated signal transduction;	GO:0005730:nucleolus;GO:0005737:cytoplasm;GO:0005886:plasma membrane;	GO:0003924:GTPase activity;GO:0005525:GTP binding;	K07945	-
ENSMUSG00000037370	-0.884145	1.76189	0.000141434	0.0120642	10	24513812	24588057	-	Enpp1	ectonucleotide pyrophosphatase/phosphodiesterase 1 [Source:MGI Symbol%3BAcc:MGI:97370]	GO:0045719:negative regulation of glycogen biosynthetic process;GO:0030505:inorganic diphosphate transport;GO:0006955:immune response;GO:0031214:biomineral tissue development;GO:0046849:bone remodeling;GO:0009143:nucleoside triphosphate catabolic process;GO:0050427:3'-phosphoadenosine 5'-phosphosulfate metabolic process;GO:0030730:sequestering of triglyceride;GO:0030643:cellular phosphate ion hom…	GO:0009986:cell surface;GO:0005615:extracellular space;GO:0005886:plasma membrane;GO:0016021:integral component of membrane;	GO:0005044:scavenger receptor activity;GO:0047429:nucleoside-triphosphate diphosphatase activity;GO:0042803:protein homodimerization activity;GO:0004528:phosphodiesterase I activity;GO:0046872:metal ion binding;GO:0030247:polysaccharide binding;GO:0005158:insulin receptor binding;GO:0003676:nucleic acid binding;GO:0005524:ATP binding;GO:0035529:NADH pyrophosphatase activity;	K01513	;ko00230 Purine metabolism;ko00240 Pyrimidine metabolism;ko00500 Starch and sucrose metabolism;ko00740 Riboflavin metabolism;ko00760 Nicotinate and nicotinamide metabolism;ko00770 Pantothenate and CoA biosynthesis;ko01100 Metabolic pathways;ko01110 Biosynthesis of secondary metabolites;
ENSMUSG00000075528	-0.888923	0.725836	0.00516263	0.192586	11	101297665	101308441	-	Aarsd1	alanyl-tRNA synthetase domain containing 1 [Source:MGI Symbol%3BAcc:MGI:1916934]	GO:0006450:regulation of translational fidelity;	-	GO:0002196:Ser-tRNA(Ala) hydrolase activity;	K07050	-
ENSMUSG00000006464	-0.889574	1.59535	0.00142665	0.0736734	19	4936906	4956656	-	Bbs1	Bardet-Biedl syndrome 1 (human) [Source:MGI Symbol%3BAcc:MGI:1277215]	GO:0016358:dendrite development;GO:0001764:neuron migration;GO:0000226:microtubule cytoskeleton organization;GO:0042445:hormone metabolic process;GO:0009566:fertilization;GO:0060296:regulation of cilium beat frequency involved in ciliary motility;GO:0035058:nonmotile primary cilium assembly;GO:0021756:striatum development;GO:0044255:cellular lipid metabolic process;GO:0021766:hippocampus developm…	GO:0031514:motile cilium;GO:0005813:centrosome;GO:0034464:BBSome;GO:0060170:ciliary membrane;GO:0005737:cytoplasm;	GO:0005113:patched binding;GO:0051219:phosphoprotein binding;GO:0005119:smoothened binding;GO:0005515:protein binding;	K16746	-
ENSMUSG00000038594	-0.889818	6.06219	0.00522998	0.193663	10	53149539	53256043	-	Cep85l	centrosomal protein 85-like [Source:MGI Symbol%3BAcc:MGI:3642684]	-	-	-	K16766	-
ENSMUSG00000114053	-0.89291	0.889749	0.00695446	0.235598	13	5589278	5774509	-	Gm35330	predicted gene%2C 35330 [Source:MGI Symbol%3BAcc:MGI:5594489]	-	-	-	-	-
ENSMUSG00000000532	-0.896331	6.06432	2.13986e-10	7.74253e-08	15	101071948	101111565	+	Acvr1b	activin A receptor%2C type 1B [Source:MGI Symbol%3BAcc:MGI:1338944]	GO:0046545:development of primary female sexual characteristics;GO:0023014:signal transduction by protein phosphorylation;GO:0001701:in utero embryonic development;GO:0007498:mesoderm development;GO:0000082:G1/S transition of mitotic cell cycle;GO:0010862:positive regulation of pathway-restricted SMAD protein phosphorylation;GO:0001942:hair follicle development;GO:0038092:nodal signaling pathway;…	GO:0009986:cell surface;GO:0005887:integral component of plasma membrane;	GO:0005024:transforming growth factor beta-activated receptor activity;GO:0031625:ubiquitin protein ligase binding;GO:0016361:activin receptor activity, type I;GO:0046872:metal ion binding;GO:0004702:receptor signaling protein serine/threonine kinase activity;GO:0005524:ATP binding;GO:0019838:growth factor binding;GO:0034711:inhibin binding;GO:0046332:SMAD binding;GO:0048185:activin binding;	K13567	;ko04060 Cytokine-cytokine receptor interaction;ko04350 TGF-beta signaling pathway;ko04550 Signaling pathways regulating pluripotency of stem cells;
ENSMUSG00000020736	-0.898289	1.47648	0.00154453	0.0782412	11	115381246	115382688	-	Nt5c	5'%2C3'-nucleotidase%2C cytosolic [Source:MGI Symbol%3BAcc:MGI:1354954]	GO:0016311:dephosphorylation;GO:0009223:pyrimidine deoxyribonucleotide catabolic process;	GO:0005739:mitochondrion;GO:0005634:nucleus;	GO:0019103:pyrimidine nucleotide binding;GO:0046872:metal ion binding;GO:0008253:5'-nucleotidase activity;	K01081	;ko00230 Purine metabolism;ko00240 Pyrimidine metabolism;ko00760 Nicotinate and nicotinamide metabolism;ko01100 Metabolic pathways;ko01110 Biosynthesis of secondary metabolites;
ENSMUSG00000097994	-0.899561	0.648233	0.00536138	0.197079	6	113691932	113693082	+	Gm26982	predicted gene%2C 26982 [Source:MGI Symbol%3BAcc:MGI:5504097]	-	-	-	-	-
ENSMUSG00000039431	-0.899567	0.648056	0.00837043	0.268314	8	41004136	41087840	-	Mtmr7	myotubularin related protein 7 [Source:MGI Symbol%3BAcc:MGI:1891693]	GO:0046856:phosphatidylinositol dephosphorylation;GO:0046855:inositol phosphate dephosphorylation;	GO:0016020:membrane;GO:0005829:cytosol;	GO:0004725:protein tyrosine phosphatase activity;GO:0005515:protein binding;	K18083	;ko00562 Inositol phosphate metabolism;ko01100 Metabolic pathways;ko04070 Phosphatidylinositol signaling system;ko04138 Autophagy - yeast;
ENSMUSG00000056708	-0.899718	2.97511	0.000332363	0.0235888	1	154972107	154975382	-	Ier5	immediate early response 5 [Source:MGI Symbol%3BAcc:MGI:1337072]	-	-	-	-	-
ENSMUSG00000030315	-0.903563	4.10849	0.000680757	0.0418622	6	114837589	114946955	-	Vgll4	vestigial like family member 4 [Source:MGI Symbol%3BAcc:MGI:2652840]	GO:0006355:regulation of transcription, DNA-templated;	GO:0005634:nucleus;	-	-	-
ENSMUSG00000041180	-0.90375	2.57266	0.000233146	0.017729	19	36532039	36598535	+	Hectd2	HECT domain E3 ubiquitin protein ligase 2 [Source:MGI Symbol%3BAcc:MGI:2442663]	GO:0042787:protein ubiquitination involved in ubiquitin-dependent protein catabolic process;	GO:0005737:cytoplasm;GO:0005634:nucleus;	GO:0004842:ubiquitin-protein transferase activity;	K12232	-
ENSMUSG00000051065	-0.905396	2.64273	5.39535e-06	0.000792258	16	28644928	28748425	-	Mb21d2	Mab-21 domain containing 2 [Source:MGI Symbol%3BAcc:MGI:1917028]	-	-	-	-	-
ENSMUSG00000032280	-0.91249	3.3274	3.58472e-07	7.0371e-05	9	61279648	61325779	+	Tle3	transducin-like enhancer of split 3 [Source:MGI Symbol%3BAcc:MGI:104634]	GO:0016055:Wnt signaling pathway;GO:0006355:regulation of transcription, DNA-templated;GO:0007283:spermatogenesis;GO:0030154:cell differentiation;GO:0007275:multicellular organismal development;	GO:0005634:nucleus;	GO:0005515:protein binding;	K04497	;ko04013 MAPK signaling pathway - fly;ko04310 Wnt signaling pathway;ko04330 Notch signaling pathway;
ENSMUSG00000041460	-0.914158	4.11328	0.000154554	0.012979	6	119213487	119329368	+	Cacna2d4	calcium channel%2C voltage-dependent%2C alpha 2/delta subunit 4 [Source:MGI Symbol%3BAcc:MGI:2442632]	GO:0034765:regulation of ion transmembrane transport;GO:0070588:calcium ion transmembrane transport;	GO:0016021:integral component of membrane;	GO:0005262:calcium channel activity;GO:0046872:metal ion binding;GO:0005244:voltage-gated ion channel activity;	K04861	;ko04010 MAPK signaling pathway;ko04260 Cardiac muscle contraction;ko04261 Adrenergic signaling in cardiomyocytes;ko04921 Oxytocin signaling pathway;ko05410 Hypertrophic cardiomyopathy;ko05412 Arrhythmogenic right ventricular cardiomyopathy;ko05414 Dilated cardiomyopathy;
ENSMUSG00000002326	-0.91848	0.595353	0.00517337	0.192598	14	55909398	55916657	+	Gmpr2	guanosine monophosphate reductase 2 [Source:MGI Symbol%3BAcc:MGI:1917903]	GO:0055114:oxidation-reduction process;GO:0030224:monocyte differentiation;GO:0046038:GMP catabolic process;	-	GO:0046872:metal ion binding;GO:0003920:GMP reductase activity;	K00364	;ko00230 Purine metabolism;ko01100 Metabolic pathways;
ENSMUSG00000006641	-0.924683	2.35851	7.22969e-05	0.00703389	5	31193380	31206268	-	Slc5a6	solute carrier family 5 (sodium-dependent vitamin transporter)%2C member 6 [Source:MGI Symbol%3BAcc:MGI:2660847]	GO:0006814:sodium ion transport;GO:0015887:pantothenate transmembrane transport;GO:0015878:biotin transport;	GO:0016021:integral component of membrane;GO:0031526:brush border membrane;GO:0012506:vesicle membrane;	GO:0008523:sodium-dependent multivitamin transmembrane transporter activity;	K14386	;ko04977 Vitamin digestion and absorption;
ENSMUSG00000022894	-0.924867	3.63048	2.37702e-08	5.77146e-06	16	85653061	85698716	-	Adamts5	a disintegrin-like and metallopeptidase (reprolysin type) with thrombospondin type 1 motif%2C 5 (aggrecanase-2) [Source:MGI Symbol%3BAcc:MGI:1346321]	GO:0007229:integrin-mediated signaling pathway;GO:0006508:proteolysis;	GO:0005737:cytoplasm;GO:0005730:nucleolus;GO:0005578:proteinaceous extracellular matrix;	GO:0004222:metalloendopeptidase activity;GO:0008270:zinc ion binding;	K08620	-
ENSMUSG00000086040	-0.925877	4.16878	1.26809e-10	4.84137e-08	6	54406588	54480753	+	Wipf3	WAS/WASL interacting protein family%2C member 3 [Source:MGI Symbol%3BAcc:MGI:3044681]	GO:0044699:single-organism process;	-	GO:0017124:SH3 domain binding;	-	-
ENSMUSG00000003477	-0.927121	2.43412	0.0063696	0.22177	6	55147611	55152028	-	Inmt	indolethylamine N-methyltransferase [Source:MGI Symbol%3BAcc:MGI:102963]	GO:0032259:methylation;GO:0009308:amine metabolic process;GO:0009636:response to toxic substance;	GO:0005829:cytosol;	GO:0030748:amine N-methyltransferase activity;GO:0004790:thioether S-methyltransferase activity;	K00562	;ko00380 Tryptophan metabolism;ko00450 Selenocompound metabolism;ko01100 Metabolic pathways;
ENSMUSG00000015501	-0.928185	6.47977	1.35397e-12	6.57494e-10	10	13841819	14027118	+	Hivep2	human immunodeficiency virus type I enhancer binding protein 2 [Source:MGI Symbol%3BAcc:MGI:1338076]	GO:0006355:regulation of transcription, DNA-templated;GO:0007165:signal transduction;	GO:0005667:transcription factor complex;	GO:0008270:zinc ion binding;GO:0003677:DNA binding;GO:0003700:sequence-specific DNA binding transcription factor activity;	K09239	-
ENSMUSG00000052040	-0.928369	5.27601	2.97655e-06	0.000476239	7	63536099	63588663	-	Klf13	Kruppel-like factor 13 [Source:MGI Symbol%3BAcc:MGI:1354948]	GO:0045647:negative regulation of erythrocyte differentiation;GO:0045944:positive regulation of transcription from RNA polymerase II promoter;GO:0008285:negative regulation of cell proliferation;	GO:0005634:nucleus;	GO:0003677:DNA binding;GO:0008270:zinc ion binding;	K09208	-
ENSMUSG00000070056	-0.928375	2.76639	4.97346e-06	0.000740122	8	36054952	36146603	+	Mfhas1	malignant fibrous histiocytoma amplified sequence 1 [Source:MGI Symbol%3BAcc:MGI:1098644]	-	-	-	-	-
ENSMUSG00000021275	-0.930815	5.42806	0.0002152	0.0167321	12	110855698	110938828	+	Tecpr2	tectonin beta-propeller repeat containing 2 [Source:MGI Symbol%3BAcc:MGI:2144865]	-	-	-	-	-
ENSMUSG00000020484	-0.931698	5.72944	1.63014e-05	0.0020417	11	5470659	5475893	+	Xbp1	X-box binding protein 1 [Source:MGI Symbol%3BAcc:MGI:98970]	GO:0060096:serotonin secretion, neurotransmission;GO:0051602:response to electrical stimulus;GO:0006366:transcription from RNA polymerase II promoter;GO:1900103:positive regulation of endoplasmic reticulum unfolded protein response;GO:0006355:regulation of transcription, DNA-templated;GO:0060691:epithelial cell maturation involved in salivary gland development;GO:0042493:response to drug;GO:00310…	GO:0005634:nucleus;	GO:0043565:sequence-specific DNA binding;GO:0003700:sequence-specific DNA binding transcription factor activity;	K09027	;ko04141 Protein processing in endoplasmic reticulum;ko04932 Non-alcoholic fatty liver disease;ko05010 Alzheimer disease;ko05012 Parkinson disease;ko05014 Amyotrophic lateral sclerosis;ko05017 Spinocerebellar ataxia;ko05022 Pathways of neurodegeneration - multiple diseases;
ENSMUSG00000050855	-0.936571	1.73082	0.000671919	0.0414757	7	29533045	29553094	-	Zfp940	zinc finger protein 940 [Source:MGI Symbol%3BAcc:MGI:2446235]	-	-	GO:0046872:metal ion binding;	K09228	;ko05168 Herpes simplex virus 1 infection;
ENSMUSG00000031107	-0.941395	1.09092	0.00379167	0.152887	X	47783881	47799600	+	Rbmx2	RNA binding motif protein%2C X-linked 2 [Source:MGI Symbol%3BAcc:MGI:1919414]	-	-	GO:0000166:nucleotide binding;GO:0003723:RNA binding;	K13107	-
ENSMUSG00000034663	-0.944652	3.91465	9.17546e-06	0.00126669	5	97145548	97239726	+	Bmp2k	BMP2 inducible kinase [Source:MGI Symbol%3BAcc:MGI:2155456]	GO:0006468:protein phosphorylation;GO:0030500:regulation of bone mineralization;GO:0050790:regulation of catalytic activity;	GO:0005634:nucleus;	GO:0004672:protein kinase activity;GO:0000166:nucleotide binding;GO:0019208:phosphatase regulator activity;GO:0004674:protein serine/threonine kinase activity;GO:0005524:ATP binding;	K08854	;ko05202 Transcriptional misregulation in cancer;
ENSMUSG00000020623	-0.952575	4.2218	0.00074516	0.0447411	11	110289948	110416348	+	Map2k6	mitogen-activated protein kinase kinase 6 [Source:MGI Symbol%3BAcc:MGI:1346870]	GO:0000187:activation of MAPK activity;GO:0060048:cardiac muscle contraction;	-	GO:0004672:protein kinase activity;GO:0005524:ATP binding;GO:0019901:protein kinase binding;	K04433	;ko04010 MAPK signaling pathway;ko04015 Rap1 signaling pathway;ko04212 Longevity regulating pathway - worm;ko04218 Cellular senescence;ko04380 Osteoclast differentiation;ko04620 Toll-like receptor signaling pathway;ko04664 Fc epsilon RI signaling pathway;ko04668 TNF signaling pathway;ko04750 Inflammatory mediator regulation of TRP channels;ko04912 GnRH signaling pathway;ko04935 Growth hormone syn…
ENSMUSG00000025025	-0.952974	5.84163	1.3225e-07	2.81586e-05	19	53298949	53364241	+	Mxi1	MAX interactor 1%2C dimerization protein [Source:MGI Symbol%3BAcc:MGI:97245]	GO:0000122:negative regulation of transcription from RNA polymerase II promoter;	GO:0005737:cytoplasm;GO:0005634:nucleus;	GO:0003677:DNA binding;GO:0046983:protein dimerization activity;	K09114	-
ENSMUSG00000024556	-0.952987	1.55858	0.000400871	0.0272962	18	73902974	73948520	-	Me2	malic enzyme 2%2C NAD(+)-dependent%2C mitochondrial [Source:MGI Symbol%3BAcc:MGI:2147351]	GO:0006108:malate metabolic process;GO:0055114:oxidation-reduction process;	-	GO:0051287:NAD binding;GO:0046872:metal ion binding;	K00027	;ko00620 Pyruvate metabolism;ko01200 Carbon metabolism;ko02020 Two-component system;
ENSMUSG00000050549	-0.953983	1.89401	0.000803508	0.047371	3	127662707	127689973	-	Fam241a	family with sequence similarity 241%2C member A [Source:MGI Symbol%3BAcc:MGI:1917867]	-	GO:0016021:integral component of membrane;	-	-	-
ENSMUSG00000050052	-0.958832	2.46721	1.49061e-05	0.00191458	8	14002008	14025032	-	Tdrp	testis development related protein [Source:MGI Symbol%3BAcc:MGI:1919398]	-	GO:0005634:nucleus;GO:0005737:cytoplasm;GO:0044424:intracellular part;	-	-	-
ENSMUSG00000046709	-0.96041	0.415015	0.00546363	0.199644	5	103055814	103359200	-	Mapk10	mitogen-activated protein kinase 10 [Source:MGI Symbol%3BAcc:MGI:1346863]	GO:0008063:Toll signaling pathway;GO:0034142:toll-like receptor 4 signaling pathway;GO:0034134:toll-like receptor 2 signaling pathway;GO:0007258:JUN phosphorylation;GO:0035666:TRIF-dependent toll-like receptor signaling pathway;GO:0051090:regulation of sequence-specific DNA binding transcription factor activity;GO:0034138:toll-like receptor 3 signaling pathway;GO:0002755:MyD88-dependent toll-like…	GO:0005654:nucleoplasm;GO:0005829:cytosol;GO:0005886:plasma membrane;GO:0005739:mitochondrion;GO:0005634:nucleus;	GO:0004705:JUN kinase activity;GO:0004708:MAP kinase kinase activity;GO:0005515:protein binding;GO:0005524:ATP binding;	K04440	;ko01522 Endocrine resistance;ko04010 MAPK signaling pathway;ko04012 ErbB signaling pathway;ko04013 MAPK signaling pathway - fly;ko04014 Ras signaling pathway;ko04024 cAMP signaling pathway;ko04068 FoxO signaling pathway;ko04071 Sphingolipid signaling pathway;ko04137 Mitophagy - animal;ko04140 Autophagy - animal;ko04141 Protein processing in endoplasmic reticulum;ko04210 Apoptosis;ko04212 Longevi…
ENSMUSG00000019944	-0.965835	3.4948	1.04144e-08	2.75169e-06	10	68987264	69127621	+	Rhobtb1	Rho-related BTB domain containing 1 [Source:MGI Symbol%3BAcc:MGI:1916538]	GO:0007264:small GTPase mediated signal transduction;	GO:0005622:intracellular;	GO:0005525:GTP binding;	K07868	;ko04120 Ubiquitin mediated proteolysis;
ENSMUSG00000059742	-0.972004	0.563246	0.00298433	0.129475	2	62523758	63014631	-	Kcnh7	potassium voltage-gated channel%2C subfamily H (eag-related)%2C member 7 [Source:MGI Symbol%3BAcc:MGI:2159566]	GO:0051291:protein heterooligomerization;GO:0034765:regulation of ion transmembrane transport;GO:0071805:potassium ion transmembrane transport;GO:0007165:signal transduction;	GO:0016021:integral component of membrane;	GO:0004871:signal transducer activity;GO:0005242:inward rectifier potassium channel activity;	K04910	-
ENSMUSG00000090942	-0.973898	3.61197	0.00272086	0.120693	18	60426452	60436088	+	F830016B08Rik	RIKEN cDNA F830016B08 gene [Source:MGI Symbol%3BAcc:MGI:3588218]	-	-	-	-	-
ENSMUSG00000063535	-0.97926	0.755167	0.00163479	0.0815316	7	7130072	7139754	-	Zfp773	zinc finger protein 773 [Source:MGI Symbol%3BAcc:MGI:1923623]	-	-	GO:0046872:metal ion binding;	K09228	;ko05168 Herpes simplex virus 1 infection;
ENSMUSG00000062785	-0.979679	2.03714	1.74601e-05	0.00214318	7	44240088	44254178	+	Kcnc3	potassium voltage gated channel%2C Shaw-related subfamily%2C member 3 [Source:MGI Symbol%3BAcc:MGI:96669]	GO:0051260:protein homooligomerization;GO:0046928:regulation of neurotransmitter secretion;	GO:0032809:neuronal cell body membrane;GO:0008076:voltage-gated potassium channel complex;GO:0032590:dendrite membrane;GO:0031594:neuromuscular junction;GO:0043679:axon terminus;GO:0030673:axolemma;	GO:0005251:delayed rectifier potassium channel activity;	K04889	;ko05017 Spinocerebellar ataxia;
ENSMUSG00000020886	-0.980881	1.98372	3.27055e-05	0.00366507	11	69907768	69938348	+	Dlg4	discs large MAGUK scaffold protein 4 [Source:MGI Symbol%3BAcc:MGI:1277959]	GO:2000821:regulation of grooming behavior;GO:0006461:protein complex assembly;GO:0035176:social behavior;GO:0071625:vocalization behavior;GO:0035641:locomotory exploration behavior;GO:2000463:positive regulation of excitatory postsynaptic membrane potential;GO:0097113:alpha-amino-3-hydroxy-5-methyl-4-isoxazole propionate selective glutamate receptor clustering;GO:2000310:regulation of N-methyl-D…	GO:0030863:cortical cytoskeleton;GO:0031234:extrinsic component of cytoplasmic side of plasma membrane;GO:0045211:postsynaptic membrane;GO:0044306:neuron projection terminus;GO:0060076:excitatory synapse;GO:0014069:postsynaptic density;GO:0032839:dendrite cytoplasm;GO:0008021:synaptic vesicle;GO:0030054:cell junction;GO:0044224:juxtaparanode region of axon;GO:0032281:alpha-amino-3-hydroxy-5-methy…	GO:0005198:structural molecule activity;GO:0008022:protein C-terminus binding;GO:0030165:PDZ domain binding;GO:0031812:P2Y1 nucleotide receptor binding;GO:0031697:beta-1 adrenergic receptor binding;GO:0035255:ionotropic glutamate receptor binding;GO:0019903:protein phosphatase binding;GO:0033130:acetylcholine receptor binding;GO:0042043:neurexin family protein binding;GO:0032403:protein complex b…	K11828	;ko04390 Hippo signaling pathway;ko04724 Glutamatergic synapse;ko05016 Huntington disease;ko05022 Pathways of neurodegeneration - multiple diseases;ko05030 Cocaine addiction;
ENSMUSG00000096795	-0.983279	0.726092	0.00618519	0.217677	10	81540659	81562520	+	Zfp433	zinc finger protein 433 [Source:MGI Symbol%3BAcc:MGI:1920860]	-	-	GO:0046872:metal ion binding;	K09228	;ko05168 Herpes simplex virus 1 infection;
ENSMUSG00000032193	-0.986111	3.33809	4.23144e-05	0.00455097	9	21634779	21661215	+	Ldlr	low density lipoprotein receptor [Source:MGI Symbol%3BAcc:MGI:96765]	GO:0070508:cholesterol import;GO:0030299:intestinal cholesterol absorption;GO:0042159:lipoprotein catabolic process;GO:0010899:regulation of phosphatidylcholine catabolic process;GO:0034383:low-density lipoprotein particle clearance;GO:0008203:cholesterol metabolic process;GO:0015914:phospholipid transport;GO:0010867:positive regulation of triglyceride biosynthetic process;GO:0006897:endocytosis;…	GO:0055038:recycling endosome membrane;GO:0005764:lysosome;GO:0016021:integral component of membrane;GO:0005794:Golgi apparatus;GO:0005770:late endosome;GO:0005905:coated pit;GO:0009897:external side of plasma membrane;GO:0005769:early endosome;GO:0005901:caveola;GO:0034362:low-density lipoprotein particle;	GO:0005041:low-density lipoprotein receptor activity;GO:0030229:very-low-density lipoprotein particle receptor activity;GO:0005509:calcium ion binding;GO:0030169:low-density lipoprotein particle binding;GO:0001948:glycoprotein binding;	K12473	;ko04144 Endocytosis;ko04913 Ovarian steroidogenesis;ko04925 Aldosterone synthesis and secretion;ko04927 Cortisol synthesis and secretion;ko04934 Cushing syndrome;ko04976 Bile secretion;ko04979 Cholesterol metabolism;ko05145 Toxoplasmosis;ko05160 Hepatitis C;
ENSMUSG00000026603	-0.988929	6.78085	5.04479e-10	1.71334e-07	1	189612689	189654560	-	Smyd2	SET and MYND domain containing 2 [Source:MGI Symbol%3BAcc:MGI:1915889]	GO:0000122:negative regulation of transcription from RNA polymerase II promoter;GO:0018026:peptidyl-lysine monomethylation;GO:0008285:negative regulation of cell proliferation;GO:0018027:peptidyl-lysine dimethylation;GO:0043516:regulation of DNA damage response, signal transduction by p53 class mediator;GO:0034968:histone lysine methylation;	GO:0005829:cytosol;GO:0005634:nucleus;	GO:0002039:p53 binding;GO:0046975:histone methyltransferase activity (H3-K36 specific);GO:0000993:RNA polymerase II core binding;GO:0008270:zinc ion binding;	K11426	;ko00310 Lysine degradation;ko01100 Metabolic pathways;
ENSMUSG00000041444	-0.992108	2.22048	3.39673e-05	0.00376614	9	32027432	32179742	+	Arhgap32	Rho GTPase activating protein 32 [Source:MGI Symbol%3BAcc:MGI:2450166]	GO:0007266:Rho protein signal transduction;	GO:0005768:endosome;GO:0045211:postsynaptic membrane;GO:0005794:Golgi apparatus;GO:0030054:cell junction;GO:0005886:plasma membrane;GO:0005938:cell cortex;GO:0005783:endoplasmic reticulum;GO:0015629:actin cytoskeleton;GO:0042995:cell projection;	GO:0005096:GTPase activator activity;GO:0035091:phosphatidylinositol binding;	-	-
ENSMUSG00000025993	-0.992627	5.5124	8.87219e-07	0.000160508	1	45947228	45965683	-	Slc40a1	solute carrier family 40 (iron-regulated transporter)%2C member 1 [Source:MGI Symbol%3BAcc:MGI:1315204]	GO:0060345:spleen trabecula formation;GO:0002260:lymphocyte homeostasis;GO:0006915:apoptotic process;GO:0034755:iron ion transmembrane transport;GO:0003158:endothelium development;GO:0006879:cellular iron ion homeostasis;GO:0060586:multicellular organismal iron ion homeostasis;	GO:0005771:multivesicular body;GO:0016021:integral component of membrane;GO:0008021:synaptic vesicle;GO:0005886:plasma membrane;	GO:0005381:iron ion transmembrane transporter activity;GO:0005515:protein binding;	K14685	;ko04216 Ferroptosis;ko04978 Mineral absorption;
ENSMUSG00000048416	-0.998762	7.17742	3.9259e-10	1.35834e-07	3	67281430	67307336	+	Mlf1	myeloid leukemia factor 1 [Source:MGI Symbol%3BAcc:MGI:1341819]	GO:0007050:cell cycle arrest;GO:0002318:myeloid progenitor cell differentiation;GO:0006351:transcription, DNA-templated;	GO:0005737:cytoplasm;GO:0005634:nucleus;	GO:0003677:DNA binding;GO:0019904:protein domain specific binding;	K15622	;ko05202 Transcriptional misregulation in cancer;
ENSMUSG00000053604	-0.999648	4.03123	1.54771e-08	4.00372e-06	6	70742704	70769216	-	Rpia	ribose 5-phosphate isomerase A [Source:MGI Symbol%3BAcc:MGI:103254]	GO:0009052:pentose-phosphate shunt, non-oxidative branch;GO:0019693:ribose phosphate metabolic process;	GO:0043231:intracellular membrane-bounded organelle;	GO:0048029:monosaccharide binding;GO:0004751:ribose-5-phosphate isomerase activity;	K01807	;ko00030 Pentose phosphate pathway;ko00710 Carbon fixation in photosynthetic organisms;ko01100 Metabolic pathways;ko01110 Biosynthesis of secondary metabolites;ko01120 Microbial metabolism in diverse environments;ko01200 Carbon metabolism;ko01230 Biosynthesis of amino acids;
ENSMUSG00000021643	-1.00126	1.03888	0.000360907	0.025163	13	100244520	100251079	+	Serf1	small EDRK-rich factor 1 [Source:MGI Symbol%3BAcc:MGI:1337114]	-	-	-	-	-
ENSMUSG00000042684	-1.00321	0.956105	0.0031972	0.136044	1	153378761	153425791	-	Npl	N-acetylneuraminate pyruvate lyase [Source:MGI Symbol%3BAcc:MGI:1921341]	GO:0019262:N-acetylneuraminate catabolic process;GO:0005975:carbohydrate metabolic process;	GO:0005737:cytoplasm;	GO:0008747:N-acetylneuraminate lyase activity;	K01639	;ko00520 Amino sugar and nucleotide sugar metabolism;ko01100 Metabolic pathways;
ENSMUSG00000081944	-1.00855	1.06972	0.00582112	0.208307	11	62222247	62222547	+	Gm12276	predicted gene 12276 [Source:MGI Symbol%3BAcc:MGI:3649700]	-	-	-	-	-
ENSMUSG00000018648	-1.00869	2.45971	2.32571e-06	0.000378674	11	83938867	83960087	-	Dusp14	dual specificity phosphatase 14 [Source:MGI Symbol%3BAcc:MGI:1927168]	GO:0035335:peptidyl-tyrosine dephosphorylation;	GO:0005737:cytoplasm;GO:0005634:nucleus;	GO:0004725:protein tyrosine phosphatase activity;GO:0017017:MAP kinase tyrosine/serine/threonine phosphatase activity;	K14165	-
ENSMUSG00000026890	-1.01932	1.07778	0.00335053	0.14073	2	35971965	35995420	-	Lhx6	LIM homeobox protein 6 [Source:MGI Symbol%3BAcc:MGI:1306803]	GO:0021799:cerebral cortex radially oriented cell migration;GO:0021877:forebrain neuron fate commitment;GO:0021853:cerebral cortex GABAergic interneuron migration;GO:0021800:cerebral cortex tangential migration;GO:0006355:regulation of transcription, DNA-templated;GO:0048469:cell maturation;GO:0021884:forebrain neuron development;	GO:0005634:nucleus;	GO:0008270:zinc ion binding;GO:0043565:sequence-specific DNA binding;GO:0005515:protein binding;GO:0003700:sequence-specific DNA binding transcription factor activity;	K09375	-
[truncated: 352 more rows]
