# Supplementary material for: Myostatin Exhibits an Evolutionarily Conserved Circadian Pattern in Skeletal Muscles
Source: J Cachexia Sarcopenia Muscle. 2025 Nov 24;16(6):e70130. doi: 10.1002/jcsm.70130 (PMC12644245; doi:10.1002/jcsm.70130)
Supplement: Supplementary file 4 — Table S3: ChIP‐seq analysis of BMAL1 in mouse skeletal muscle tissue. [file JCSM-16-e70130-s004.xlsx]

## Sheet: Table S3
Table S3. ChIP-Seq Analysis of BMAL1 in Mouse Skeletal Muscle Tissue​
chr	start	end	length	abs_summit	fold_enrichment	#NAME?	name	annotation	geneChr	geneStart	geneEnd	geneLength	geneStrand	geneName	distanceToTSS	geneID
1	20502793	20503130	339	20503025	4.8097	4.71529	BMAL1-ZT12-2-VS-INPUT-ZT12_peak_1	Intron (Pkhd1-201/Pkhd1, intron 36 of 66)	1	20514482	20515034	553	2	Gm15795	11904	ENSMUSG00000090142
1	55091566	55091863	299	55091707	10.233	25.6555	BMAL1-ZT12-2-VS-INPUT-ZT12_peak_2	Promoter (<=1kb)	1	55091929	55111861	19933	1	Coq10b	-66	ENSMUSG00000025981
1	73151226	73151563	339	73151326	7.22284	7.32066	BMAL1-ZT12-2-VS-INPUT-ZT12_peak_3	Distal Intergenic	1	73054233	73055068	836	2	Tnp1	-96158	ENSMUSG00000026182
1	85140227	85140577	352	85140395	4.31704	3.25604	BMAL1-ZT12-2-VS-INPUT-ZT12_peak_4	Intron (Gm6264-201/Gm6264, intron 2 of 5)	1	85137485	85171981	34497	1	Gm6264	2742	ENSMUSG00000089716
1	85176938	85177174	238	85176998	4.9561	4.36114	BMAL1-ZT12-2-VS-INPUT-ZT12_peak_5	Promoter (<=1kb)	1	85177334	85191507	14174	1	Gm7609	-160	ENSMUSG00000079457
1	85251153	85251491	340	85251257	3.6602	2.7072	BMAL1-ZT12-2-VS-INPUT-ZT12_peak_6	Promoter (2-3kb)	1	84970411	85248287	277877	2	C130026I21Rik	-2866	ENSMUSG00000052477
1	85259504	85259769	267	85259630	3.07042	1.01354	BMAL1-ZT12-2-VS-INPUT-ZT12_peak_7	Intron (NA, intron 5 of 0)	1	84970411	85248287	277877	2	C130026I21Rik	-11217	ENSMUSG00000052477
1	85309795	85310100	307	85310012	2.87022	1.17731	BMAL1-ZT12-2-VS-INPUT-ZT12_peak_8	Intron (Gm16025-202/Gm16025-202, intron 1 of 1)	1	85310437	85319807	9371	2	Gm7281	9707	ENSMUSG00000089937
1	91386683	91387455	774	91387056	17.8355	43.5481	BMAL1-ZT12-2-VS-INPUT-ZT12_peak_9	Promoter (<=1kb)	1	91343704	91387046	43343	2	Per2	0	ENSMUSG00000055866
1	117118645	117118975	332	117118957	4.265	1.58927	BMAL1-ZT12-2-VS-INPUT-ZT12_peak_10	Distal Intergenic	1	117319987	117321262	1276	2	Gm17777	202287	ENSMUSG00000101154
1	172137608	172137847	241	172137744	6.83084	13.519	BMAL1-ZT12-2-VS-INPUT-ZT12_peak_11	Intron (Igsf8-204/Igsf8, intron 3 of 8)	1	172099276	172125631	26356	2	Atp1a2	-11977	ENSMUSG00000007097
10	11156668	11157007	341	11156717	7.75455	9.82909	BMAL1-ZT12-2-VS-INPUT-ZT12_peak_12	Promoter (<=1kb)	10	11157074	11173796	16723	1	Fbxo30	-67	ENSMUSG00000047648
10	40522016	40522337	323	40522085	3.18403	3.3384	BMAL1-ZT12-2-VS-INPUT-ZT12_peak_13	Intron (Ddo-201/Ddo, intron 4 of 4)	10	40506007	40557843	51837	1	Ddo	16009	ENSMUSG00000063428
10	85020779	85021294	517	85020988	10.0217	14.4951	BMAL1-ZT12-2-VS-INPUT-ZT12_peak_14	Promoter (<=1kb)	10	84967564	85020928	53365	2	Cry1	0	ENSMUSG00000020038
11	3077102	3077408	308	3077199	2.80296	10.3577	BMAL1-ZT12-2-VS-INPUT-ZT12_peak_15	Exon (NA, exon 3 of 1)	11	3076006	3081004	4999	1	Pisd-ps1	1096	ENSMUSG00000082286
11	3077942	3078478	538	3078363	1.99811	2.10204	BMAL1-ZT12-2-VS-INPUT-ZT12_peak_16	Intron (NA, intron 1 of 0)	11	3076006	3081004	4999	1	Pisd-ps1	1936	ENSMUSG00000082286
11	3091315	3091804	491	3091562	2.46726	6.06456	BMAL1-ZT12-2-VS-INPUT-ZT12_peak_17	Intron (Sfi1-203/Sfi1, intron 20 of 31)	11	3099742	3100955	1214	2	Gm11400	9151	ENSMUSG00000081208
11	3111541	3111824	285	3111641	2.54891	7.36856	BMAL1-ZT12-2-VS-INPUT-ZT12_peak_18	Intron (Sfi1-203/Sfi1, intron 8 of 31)	11	3099742	3100955	1214	2	Gm11400	-10586	ENSMUSG00000081208
11	3143084	3143671	589	3143423	2.91335	26.5444	BMAL1-ZT12-2-VS-INPUT-ZT12_peak_19	Promoter (<=1kb)	11	3081850	3143463	61614	2	Sfi1	0	ENSMUSG00000023764
11	3145712	3146327	617	3146226	1.95874	4.7294	BMAL1-ZT12-2-VS-INPUT-ZT12_peak_20	Intron (Drg1-206/Drg1, intron 2 of 3)	11	3146454	3146824	371	2	Fau-ps2	497	ENSMUSG00000082658
11	3148000	3148428	430	3148252	1.78758	2.42446	BMAL1-ZT12-2-VS-INPUT-ZT12_peak_21	Promoter (1-2kb)	11	3146454	3146824	371	2	Fau-ps2	-1176	ENSMUSG00000082658
11	35120657	35120900	245	35120799	4.53995	1.68654	BMAL1-ZT12-2-VS-INPUT-ZT12_peak_22	Intron (Slit3-201/Slit3, intron 3 of 35)	11	35214026	35214497	472	2	Gm12123	93597	ENSMUSG00000082309
11	68985569	68986062	495	68985705	14.4291	47.5327	BMAL1-ZT12-2-VS-INPUT-ZT12_peak_23	Promoter (<=1kb)	11	68986043	69000786	14744	1	Per1	0	ENSMUSG00000020893
11	68989478	68989745	269	68989614	12.2132	27.0645	BMAL1-ZT12-2-VS-INPUT-ZT12_peak_24	Intron (Per1-202/Per1, intron 1 of 17)	11	68986043	69000786	14744	1	Per1	3435	ENSMUSG00000020893
11	90308749	90309243	496	90308985	15.9436	32.1743	BMAL1-ZT12-2-VS-INPUT-ZT12_peak_25	Distal Intergenic	11	90227362	90281721	54360	2	Hlf	-27028	ENSMUSG00000003949
11	94439747	94439991	246	94439868	6.77142	6.24975	BMAL1-ZT12-2-VS-INPUT-ZT12_peak_26	5' UTR	11	94430624	94440081	9458	2	Rsad1	90	ENSMUSG00000039096
11	98268665	98268991	328	98268835	12.7549	22.3249	BMAL1-ZT12-2-VS-INPUT-ZT12_peak_27	Exon (Stard3-201/Stard3, exon 10 of 15)	11	98274637	98275779	1143	1	Tcap	-5646	ENSMUSG00000007877
11	98663722	98664009	289	98663918	10.5306	19.1762	BMAL1-ZT12-2-VS-INPUT-ZT12_peak_28	Intron (Nr1d1-201/Nr1d1, intron 1 of 7)	11	98658758	98666159	7402	2	Nr1d1	2150	ENSMUSG00000020889
11	98664386	98665325	941	98664704	18.1444	75.9475	BMAL1-ZT12-2-VS-INPUT-ZT12_peak_29	Intron (Nr1d1-201/Nr1d1, intron 1 of 7)	11	98658758	98666159	7402	2	Nr1d1	834	ENSMUSG00000020889
11	98666005	98666443	440	98666163	22.0649	60.928	BMAL1-ZT12-2-VS-INPUT-ZT12_peak_30	Promoter (<=1kb)	11	98658758	98666159	7402	2	Nr1d1	0	ENSMUSG00000020889
11	98674128	98674472	346	98674263	16.5899	47.4867	BMAL1-ZT12-2-VS-INPUT-ZT12_peak_31	Distal Intergenic	11	98658758	98666159	7402	2	Nr1d1	-7969	ENSMUSG00000020889
12	9718318	9718593	277	9718539	3.22809	1.56864	BMAL1-ZT12-2-VS-INPUT-ZT12_peak_32	Distal Intergenic	12	9740691	9741670	980	1	Gm48774	-22098	ENSMUSG00000112043
12	12009764	12010070	308	12009854	5.40326	3.86017	BMAL1-ZT12-2-VS-INPUT-ZT12_peak_33	Distal Intergenic	12	12073046	12073659	614	1	Gm4294	-62976	ENSMUSG00000078377
12	18205734	18205986	254	18205814	4.48889	1.66446	BMAL1-ZT12-2-VS-INPUT-ZT12_peak_34	Distal Intergenic	12	18193936	18194083	148	2	Gm48354	-11651	ENSMUSG00000113155
12	41554676	41554941	267	41554743	3.57941	1.07868	BMAL1-ZT12-2-VS-INPUT-ZT12_peak_35	Intron (Immp2l-202/Immp2l, intron 4 of 6)	12	41501667	41536430	34764	2	Lrrn3	-18246	ENSMUSG00000036295
12	65307091	65307455	366	65307294	3.99467	1.07702	BMAL1-ZT12-2-VS-INPUT-ZT12_peak_36	Distal Intergenic	12	65298484	65298682	199	1	Gm47973	8607	ENSMUSG00000113442
12	91298017	91298432	417	91298370	2.27134	17.2715	BMAL1-ZT12-2-VS-INPUT-ZT12_peak_37	Intron (Cep128-210/Cep128, intron 9 of 25)	12	91290443	91290999	557	1	Gm18388	7574	ENSMUSG00000113239
12	91851410	91851703	295	91851548	5.2973	3.13715	BMAL1-ZT12-2-VS-INPUT-ZT12_peak_38	Distal Intergenic	12	91857670	91858047	378	2	Rpl31-ps1	6344	ENSMUSG00000066389
13	18762370	18762615	247	18762483	5.01085	2.48368	BMAL1-ZT12-2-VS-INPUT-ZT12_peak_39	Distal Intergenic	13	18901456	19050981	149526	1	Vps41	-138841	ENSMUSG00000041236
13	44459721	44460067	348	44459921	6.76218	8.59545	BMAL1-ZT12-2-VS-INPUT-ZT12_peak_40	Distal Intergenic	13	44592310	44593289	980	2	Gm27036	133222	ENSMUSG00000098124
13	74677396	74677859	465	74677728	2.16247	58.1013	BMAL1-ZT12-2-VS-INPUT-ZT12_peak_41	Distal Intergenic	13	74681645	74682702	1058	1	Gm5626	-3786	ENSMUSG00000113660
13	77717562	77718025	465	77717742	6.05746	7.73217	BMAL1-ZT12-2-VS-INPUT-ZT12_peak_42	Intron (2210408I21Rik-201/2210408I21Rik, intron 19 of 19)	13	77701729	77702492	764	2	Gm9634	-15070	ENSMUSG00000114778
14	3050787	3051538	753	3050848	1.25156	65.1987	BMAL1-ZT12-2-VS-INPUT-ZT12_peak_43	Distal Intergenic	14	3067106	3067978	873	1	Gm9637	-15568	ENSMUSG00000093814
14	4230733	4231331	600	4231043	28.3041	85.869	BMAL1-ZT12-2-VS-INPUT-ZT12_peak_44	5' UTR	14	4230569	4265642	35074	1	Nr1d2	164	ENSMUSG00000021775
14	16156644	16156911	269	16156843	3.45422	1.71621	BMAL1-ZT12-2-VS-INPUT-ZT12_peak_45	Intron (NA, intron 2 of 0)	14	16164930	16173408	8479	1	Gm21103	-8019	ENSMUSG00000094811
14	28284694	28284975	283	28284712	4.09979	1.04232	BMAL1-ZT12-2-VS-INPUT-ZT12_peak_46	Distal Intergenic	14	28226707	28249405	22699	1	Wnt5a	57987	ENSMUSG00000021994
14	41445924	41446175	253	41446030	3.62888	1.83763	BMAL1-ZT12-2-VS-INPUT-ZT12_peak_47	Distal Intergenic	14	41418350	41423842	5493	2	Gm8068	-22082	ENSMUSG00000095518
14	44703005	44703375	372	44703274	4.43634	5.42323	BMAL1-ZT12-2-VS-INPUT-ZT12_peak_48	Distal Intergenic	14	44714794	44717368	2575	2	Gm17184	13993	ENSMUSG00000072574
14	45456693	45456972	281	45456876	8.37222	13.7488	BMAL1-ZT12-2-VS-INPUT-ZT12_peak_49	Promoter (<=1kb)	14	45457174	45520182	63009	1	Gpr137c	-202	ENSMUSG00000049092
14	53913500	53913737	239	53913653	4.265	1.58927	BMAL1-ZT12-2-VS-INPUT-ZT12_peak_50	Distal Intergenic	14	53900798	53901237	440	2	Gm43551	-12263	ENSMUSG00000105493
14	63573192	63573575	385	63573236	4.91017	2.37064	BMAL1-ZT12-2-VS-INPUT-ZT12_peak_51	Exon (Gm49390-201/Gm49390-201, exon 4 of 4)	14	63436371	63509141	72771	2	Gata4	-64051	ENSMUSG00000021944
15	49241433	49241817	386	49241581	6.20954	5.38496	BMAL1-ZT12-2-VS-INPUT-ZT12_peak_52	Distal Intergenic	15	48994019	48994360	342	2	Gm2333	-247073	ENSMUSG00000114976
15	56700860	56701105	247	56700977	4.80274	2.23181	BMAL1-ZT12-2-VS-INPUT-ZT12_peak_53	Distal Intergenic	15	56646038	56646824	787	2	Gm5673	-54036	ENSMUSG00000115493
15	81686641	81686925	286	81686714	10.0809	16.7168	BMAL1-ZT12-2-VS-INPUT-ZT12_peak_54	5' UTR	15	81686622	81711064	24443	1	Tef	19	ENSMUSG00000022389
15	81695019	81695585	568	81695174	19.6425	59.0379	BMAL1-ZT12-2-VS-INPUT-ZT12_peak_55	5' UTR	15	81686622	81711064	24443	1	Tef	8397	ENSMUSG00000022389
16	5214221	5214500	281	5214379	5.35384	3.48737	BMAL1-ZT12-2-VS-INPUT-ZT12_peak_56	Intron (Gm41414-201/Gm41414-201, intron 1 of 2)	16	5062016	5073847	11832	2	Eef2kmt	-140374	ENSMUSG00000022544
16	8647035	8647597	564	8647233	14.7337	32.2106	BMAL1-ZT12-2-VS-INPUT-ZT12_peak_57	Promoter (<=1kb)	16	8647964	8676786	28823	1	1810013L24Rik	-367	ENSMUSG00000022507
16	64997425	64997675	252	64997470	4.5435	2.11167	BMAL1-ZT12-2-VS-INPUT-ZT12_peak_58	Distal Intergenic	16	65016209	65016812	604	2	Gm9584	19137	ENSMUSG00000116833
16	97447734	97448054	322	97447961	5.01085	2.48368	BMAL1-ZT12-2-VS-INPUT-ZT12_peak_59	Distal Intergenic	16	97365882	97412395	46514	2	Tmprss2	-35339	ENSMUSG00000000385
17	3131939	3132216	279	3132157	1.75211	1.04232	BMAL1-ZT12-2-VS-INPUT-ZT12_peak_60	Intron (Pisd-ps2-201/Pisd-ps2, intron 1 of 6)	17	3126853	3134357	7505	2	Pisd-ps2	2141	ENSMUSG00000023795
17	13654748	13655032	286	13654997	3.85587	1.6407	BMAL1-ZT12-2-VS-INPUT-ZT12_peak_61	Distal Intergenic	17	13614287	13624453	10167	2	Gm8597	-30295	ENSMUSG00000101639
17	74228279	74228541	264	74228366	3.97297	1.04232	BMAL1-ZT12-2-VS-INPUT-ZT12_peak_62	3' UTR	17	74240247	74240908	662	2	Gm18068	12367	ENSMUSG00000117182
18	86579020	86579361	343	86579343	4.46112	1.77642	BMAL1-ZT12-2-VS-INPUT-ZT12_peak_63	Distal Intergenic	18	86729235	86736408	7174	1	Cbln2	-149874	ENSMUSG00000024647
19	7921081	7921459	380	7921211	5.43859	15.7705	BMAL1-ZT12-2-VS-INPUT-ZT12_peak_64	Intron (Slc22a27-202/Slc22a27, intron 1 of 8)	19	7937108	7938472	1365	2	Gm6192	17013	ENSMUSG00000118220
19	23112977	23113474	499	23113237	13.0359	24.6488	BMAL1-ZT12-2-VS-INPUT-ZT12_peak_65	Exon (2410080I02Rik-201/2410080I02Rik-201, exon 2 of 2)	19	23118590	23145498	26909	1	Klf9	-5116	ENSMUSG00000033863
19	32733389	32733864	477	32733601	10.8636	22.7092	BMAL1-ZT12-2-VS-INPUT-ZT12_peak_66	Promoter (1-2kb)	19	32734897	32803560	68664	1	Pten	-1033	ENSMUSG00000013663
19	37055483	37055785	304	37055634	11.036	17.7543	BMAL1-ZT12-2-VS-INPUT-ZT12_peak_67	Intron (Cpeb3-201/Cpeb3, intron 7 of 10)	19	37184942	37199550	14609	1	Marchf5	-129157	ENSMUSG00000023307
19	39635883	39636163	282	39636113	4.39014	1.56825	BMAL1-ZT12-2-VS-INPUT-ZT12_peak_68	Intron (Cyp2c67-201/Cyp2c67, intron 1 of 8)	19	39597286	39637495	40210	2	Cyp2c67	1332	ENSMUSG00000062624
2	3550147	3550410	265	3550368	3.87728	1.04232	BMAL1-ZT12-2-VS-INPUT-ZT12_peak_69	Promoter (1-2kb)	2	3551794	3552105	312	1	Gm13182	-1384	ENSMUSG00000082580
2	3968329	3968574	247	3968356	4.24293	2.86723	BMAL1-ZT12-2-VS-INPUT-ZT12_peak_70	Distal Intergenic	2	4022528	4618854	596327	1	Frmd4a	-53954	ENSMUSG00000026657
2	7598929	7599191	264	7598932	3.00689	1.59068	BMAL1-ZT12-2-VS-INPUT-ZT12_peak_71	Distal Intergenic	2	7635887	7636159	273	1	Gm13210	-36696	ENSMUSG00000083252
2	92254062	92254434	374	92254259	13.2104	23.6889	BMAL1-ZT12-2-VS-INPUT-ZT12_peak_72	Intron (D930015M05Rik-201/D930015M05Rik-201, intron 3 of 3)	2	92233991	92264388	30398	2	Cry2	9954	ENSMUSG00000068742
2	92264397	92264758	363	92264540	15.4881	30.7227	BMAL1-ZT12-2-VS-INPUT-ZT12_peak_73	Promoter (<=1kb)	2	92233991	92264388	30398	2	Cry2	-9	ENSMUSG00000068742
2	98497089	98497531	444	98497213	1.46568	1562.08	BMAL1-ZT12-2-VS-INPUT-ZT12_peak_74	Distal Intergenic	2	98431375	98431699	325	1	Gm13806	65714	ENSMUSG00000082862
2	132795233	132795549	318	132795467	6.20364	5.72669	BMAL1-ZT12-2-VS-INPUT-ZT12_peak_75	Distal Intergenic	2	132746309	132787826	41518	2	Fermt1	-7407	ENSMUSG00000027356
2	147437052	147437294	244	147437230	3.80268	2.7782	BMAL1-ZT12-2-VS-INPUT-ZT12_peak_76	Distal Intergenic	2	147484768	147485097	330	2	Gm14107	47803	ENSMUSG00000080844
3	11967551	11967795	246	11967679	5.2973	3.13715	BMAL1-ZT12-2-VS-INPUT-ZT12_peak_77	Distal Intergenic	3	11723557	11724570	1014	2	Gm8919	-242981	ENSMUSG00000098085
3	12686942	12687327	387	12687269	5.15214	4.07871	BMAL1-ZT12-2-VS-INPUT-ZT12_peak_78	Distal Intergenic	3	12696320	12696905	586	1	Gm2429	-8993	ENSMUSG00000104177
3	80453136	80453401	267	80453222	4.62563	1.99214	BMAL1-ZT12-2-VS-INPUT-ZT12_peak_79	Distal Intergenic	3	80306656	80306973	318	2	Gm6706	-146163	ENSMUSG00000087123
3	95789345	95790385	1042	95789589	13.9042	37.0393	BMAL1-ZT12-2-VS-INPUT-ZT12_peak_80	Promoter (<=1kb)	3	95785815	95789563	3749	2	Ciart	0	ENSMUSG00000038550
3	132525101	132525406	307	132525199	4.55532	1.68654	BMAL1-ZT12-2-VS-INPUT-ZT12_peak_81	Intron (Tbck-202/Tbck, intron 25 of 25)	3	132548157	132550337	2181	1	Gm9403	-22751	ENSMUSG00000106499
3	138148491	138148739	250	138148541	7.32914	9.12766	BMAL1-ZT12-2-VS-INPUT-ZT12_peak_82	Promoter (<=1kb)	3	138148854	138161260	12407	1	Adh5	-115	ENSMUSG00000028138
4	7879414	7879702	290	7879539	5.46639	3.37167	BMAL1-ZT12-2-VS-INPUT-ZT12_peak_83	Distal Intergenic	4	7763264	7763500	237	2	Gm11794	-115914	ENSMUSG00000082024
4	20321209	20321447	240	20321245	5.01085	2.48368	BMAL1-ZT12-2-VS-INPUT-ZT12_peak_84	Intron (Nkain3-202/Nkain3, intron 3 of 5)	4	20391096	20392399	1304	1	Gm11873	-69649	ENSMUSG00000081964
4	35383790	35384034	246	35383798	3.57941	1.07868	BMAL1-ZT12-2-VS-INPUT-ZT12_peak_85	Distal Intergenic	4	35401058	35401491	434	1	Gm12368	-17024	ENSMUSG00000083934
4	93340253	93340535	284	93340417	4.29564	1.45274	BMAL1-ZT12-2-VS-INPUT-ZT12_peak_86	Intron (NA, intron 1 of 0)	4	93222375	93223748	1374	2	Tusc1	-116505	ENSMUSG00000054000
4	112551668	112552037	371	112551881	5.70718	4.00607	BMAL1-ZT12-2-VS-INPUT-ZT12_peak_87	Distal Intergenic	4	112562367	112563433	1067	1	Gm12817	-10330	ENSMUSG00000081066
4	113995305	113995560	257	113995360	3.87728	1.04232	BMAL1-ZT12-2-VS-INPUT-ZT12_peak_88	Distal Intergenic	4	113979236	113980565	1330	1	Gm53026	16069	ENSMUSG00000118515
4	118404311	118404589	280	118404404	2.86361	55.56	BMAL1-ZT12-2-VS-INPUT-ZT12_peak_89	Distal Intergenic	4	118398138	118401241	3104	2	Tmem125	-3070	ENSMUSG00000050854
4	132649908	132650207	301	132650072	13.3136	31.06	BMAL1-ZT12-2-VS-INPUT-ZT12_peak_90	Promoter (<=1kb)	4	132626524	132649869	23346	2	Fam76a	-39	ENSMUSG00000028878
4	146433493	146433760	269	146433577	2.98712	1.95471	BMAL1-ZT12-2-VS-INPUT-ZT12_peak_91	Distal Intergenic	4	146533480	146554749	21270	1	Zfp992	-99720	ENSMUSG00000070605
4	146571101	146571469	370	146571387	2.69795	1.19709	BMAL1-ZT12-2-VS-INPUT-ZT12_peak_92	Distal Intergenic	4	146565124	146565383	260	1	Gm13245	5977	ENSMUSG00000081998
4	146573751	146573990	241	146573832	3.83285	3.77688	BMAL1-ZT12-2-VS-INPUT-ZT12_peak_93	Distal Intergenic	4	146565124	146565383	260	1	Gm13245	8627	ENSMUSG00000081998
4	146896099	146896436	339	146896270	4.43751	2.66798	BMAL1-ZT12-2-VS-INPUT-ZT12_peak_94	Distal Intergenic	4	146976153	146993984	17832	2	Gm21411	97548	ENSMUSG00000045699
4	147192844	147193134	292	147193078	3.65089	1.68654	BMAL1-ZT12-2-VS-INPUT-ZT12_peak_95	Distal Intergenic	4	147186784	147188438	1655	1	Gm13142	6060	ENSMUSG00000081405
4	147482493	147482996	505	147482845	3.87752	4.61367	BMAL1-ZT12-2-VS-INPUT-ZT12_peak_96	Distal Intergenic	4	147463386	147464031	646	1	Gm8178	19107	ENSMUSG00000096354
4	150667899	150668256	359	150668075	13.666	25.0694	BMAL1-ZT12-2-VS-INPUT-ZT12_peak_97	Intron (Rere-202/Rere, intron 12 of 22)	4	150713029	150736631	23603	2	Slc45a1	68375	ENSMUSG00000039838
4	151128949	151129478	531	151129142	10.4629	24.3377	BMAL1-ZT12-2-VS-INPUT-ZT12_peak_98	Promoter (<=1kb)	4	151088109	151129122	41014	2	Per3	0	ENSMUSG00000028957
5	14992127	14992464	339	14992188	3.43682	5.36024	BMAL1-ZT12-2-VS-INPUT-ZT12_peak_99	Distal Intergenic	5	14983235	14988443	5209	2	Speer4e	-3684	ENSMUSG00000091255
5	14997929	14998259	332	14998023	3.3151	2.93987	BMAL1-ZT12-2-VS-INPUT-ZT12_peak_100	Distal Intergenic	5	14983235	14988443	5209	2	Speer4e	-9486	ENSMUSG00000091255
5	15040678	15041085	409	15040764	3.34136	4.82129	BMAL1-ZT12-2-VS-INPUT-ZT12_peak_101	Distal Intergenic	5	15024127	15028949	4823	2	Gm10354	-11729	ENSMUSG00000072188
5	15054813	15055157	346	15054879	3.15643	3.99774	BMAL1-ZT12-2-VS-INPUT-ZT12_peak_102	Distal Intergenic	5	15024127	15028949	4823	2	Gm10354	-25864	ENSMUSG00000072188
5	15085032	15085345	315	15085299	2.62315	2.05337	BMAL1-ZT12-2-VS-INPUT-ZT12_peak_103	Promoter (2-3kb)	5	15078964	15083012	4049	2	Gm17019	-2020	ENSMUSG00000091897
5	15092832	15093137	307	15092833	2.27389	1.01706	BMAL1-ZT12-2-VS-INPUT-ZT12_peak_104	Distal Intergenic	5	15078964	15083012	4049	2	Gm17019	-9820	ENSMUSG00000091897
5	15112062	15112306	246	15112220	3.89547	2.96267	BMAL1-ZT12-2-VS-INPUT-ZT12_peak_105	Distal Intergenic	5	15078964	15083012	4049	2	Gm17019	-29050	ENSMUSG00000091897
5	15654164	15654438	276	15654413	2.5178	1.69885	BMAL1-ZT12-2-VS-INPUT-ZT12_peak_106	Distal Intergenic	5	15676701	15681521	4821	2	Gm21149	27083	ENSMUSG00000099762
5	15677974	15678353	381	15678204	2.91413	6.19523	BMAL1-ZT12-2-VS-INPUT-ZT12_peak_107	Exon (Gm43391-201/Gm43391-201, exon 2 of 3)	5	15676701	15681521	4821	2	Gm21149	3168	ENSMUSG00000099762
5	15683760	15684030	272	15683854	2.86562	1.94804	BMAL1-ZT12-2-VS-INPUT-ZT12_peak_108	Promoter (2-3kb)	5	15676701	15681521	4821	2	Gm21149	-2239	ENSMUSG00000099762
5	15734076	15734810	736	15734728	4.18196	7.60362	BMAL1-ZT12-2-VS-INPUT-ZT12_peak_109	Promoter (<=1kb)	5	15729454	15734220	4767	2	Gm21190	0	ENSMUSG00000106445
5	15780444	15780715	273	15780572	2.43226	1.86566	BMAL1-ZT12-2-VS-INPUT-ZT12_peak_110	Promoter (1-2kb)	5	15782331	15787076	4746	1	Gm21083	-1616	ENSMUSG00000096878
5	15783210	15783458	250	15783300	2.97558	4.23726	BMAL1-ZT12-2-VS-INPUT-ZT12_peak_111	Intron (Gm21847-201/Gm21847-201, intron 2 of 2)	5	15782331	15787076	4746	1	Gm21083	879	ENSMUSG00000096878
5	15856243	15856550	309	15856445	2.82817	4.76206	BMAL1-ZT12-2-VS-INPUT-ZT12_peak_112	Intron (Gm21847-201/Gm21847-201, intron 2 of 2)	5	15857284	15862057	4774	2	4930572O03Rik	5507	ENSMUSG00000069720
5	15860022	15860430	410	15860168	3.74091	10.1331	BMAL1-ZT12-2-VS-INPUT-ZT12_peak_113	Intron (Gm21847-201/Gm21847-201, intron 2 of 2)	5	15857284	15862057	4774	2	4930572O03Rik	1627	ENSMUSG00000069720
5	15883349	15883656	309	15883363	2.90342	1.65071	BMAL1-ZT12-2-VS-INPUT-ZT12_peak_114	Distal Intergenic	5	15857284	15862057	4774	2	4930572O03Rik	-21292	ENSMUSG00000069720
5	17673874	17674142	270	17673998	3.34557	3.40921	BMAL1-ZT12-2-VS-INPUT-ZT12_peak_115	Distal Intergenic	5	17681096	17685934	4839	1	Speer4f1	-6954	ENSMUSG00000058643
5	23988509	23988760	253	23988665	10.0809	16.7168	BMAL1-ZT12-2-VS-INPUT-ZT12_peak_116	Promoter (<=1kb)	5	23945646	23988709	43064	2	Pus7	0	ENSMUSG00000057541
5	52253345	52253612	269	52253483	4.09979	1.04232	BMAL1-ZT12-2-VS-INPUT-ZT12_peak_117	Distal Intergenic	5	52307545	52347856	40312	2	Dhx15	94244	ENSMUSG00000029169
5	83169904	83170158	256	83170060	4.22739	1.36375	BMAL1-ZT12-2-VS-INPUT-ZT12_peak_118	Distal Intergenic	5	83188485	83188851	367	2	Gm43217	18693	ENSMUSG00000106606
5	88354251	88354489	240	88354469	3.99507	1.04232	BMAL1-ZT12-2-VS-INPUT-ZT12_peak_119	Distal Intergenic	5	88358518	88358896	379	1	Gm42164	-4029	ENSMUSG00000105576
5	148931793	148932314	523	148932134	22.4582	56.4497	BMAL1-ZT12-2-VS-INPUT-ZT12_peak_120	Promoter (<=1kb)	5	148808394	148931957	123564	2	Katnal1	0	ENSMUSG00000041298
6	5967128	5967378	252	5967277	5.35655	3.22582	BMAL1-ZT12-2-VS-INPUT-ZT12_peak_121	Intron (Dync1i1-203/Dync1i1, intron 12 of 16)	6	5725639	6028039	302401	1	Dync1i1	241489	ENSMUSG00000029757
6	31193438	31193799	363	31193700	7.63111	8.35522	BMAL1-ZT12-2-VS-INPUT-ZT12_peak_122	Intron (Lncpint-212/Lncpint-212, intron 2 of 6)	6	31118914	31119598	685	2	Gm13835	-73840	ENSMUSG00000086922
6	31864235	31864471	238	31864299	4.09979	1.04232	BMAL1-ZT12-2-VS-INPUT-ZT12_peak_123	Intron (Gm13849-201/Gm13849-201, intron 1 of 2)	6	32027181	32035856	8676	1	1700012A03Rik	-162710	ENSMUSG00000029766
6	45731733	45731976	245	45731871	4.55532	1.68654	BMAL1-ZT12-2-VS-INPUT-ZT12_peak_124	Intron (Cntnap2-202/Cntnap2, intron 3 of 23)	6	45036291	47281147	2244857	1	Cntnap2	695442	ENSMUSG00000039419
6	52561336	52561574	240	52561472	5.92192	4.31476	BMAL1-ZT12-2-VS-INPUT-ZT12_peak_125	Intron (Hibadh-201/Hibadh, intron 4 of 7)	6	52523213	52617374	94162	2	Hibadh	55800	ENSMUSG00000029776
6	65254936	65255213	279	65255098	4.41442	1.58927	BMAL1-ZT12-2-VS-INPUT-ZT12_peak_126	Distal Intergenic	6	65249934	65251128	1195	2	Gm44061	-3808	ENSMUSG00000107630
6	91575991	91576314	325	91576150	15.8968	36.3809	BMAL1-ZT12-2-VS-INPUT-ZT12_peak_127	Exon (Gm45218-201/Gm45218-201, exon 1 of 2)	6	91571740	91572134	395	1	Gm45215	4251	ENSMUSG00000108335
6	108636220	108636518	300	108636411	12.8803	30.2614	BMAL1-ZT12-2-VS-INPUT-ZT12_peak_128	Promoter (1-2kb)	6	108637590	108643886	6297	1	Bhlhe40	-1072	ENSMUSG00000030103
6	145801422	145801691	271	145801598	14.1215	26.4654	BMAL1-ZT12-2-VS-INPUT-ZT12_peak_129	Downstream (2-3kb)	6	145803969	145811284	7316	2	Bhlhe41	9593	ENSMUSG00000030256
7	15167446	15167856	412	15167558	4.13128	2.22068	BMAL1-ZT12-2-VS-INPUT-ZT12_peak_130	Exon (Obox4-ps27-201/Obox4-ps27, exon 3 of 3)	7	15165587	15167525	1939	1	Obox4-ps27	1859	ENSMUSG00000095274
7	15173053	15173291	240	15173111	3.26232	1.2936	BMAL1-ZT12-2-VS-INPUT-ZT12_peak_131	Intron (Obox1-206/Obox1, intron 1 of 3)	7	15176923	15178861	1939	1	Obox4-ps28	-3632	ENSMUSG00000093913
7	27060885	27061125	242	27061049	9.11065	12.039	BMAL1-ZT12-2-VS-INPUT-ZT12_peak_132	Exon (Sptbn4-202/Sptbn4, exon 15 of 18)	7	27052074	27056844	4771	2	Gm20479	-4041	ENSMUSG00000092367
7	38393505	38393754	251	38393643	4.43897	1.60693	BMAL1-ZT12-2-VS-INPUT-ZT12_peak_133	Distal Intergenic	7	38419380	38423180	3801	2	Gm21115	29426	ENSMUSG00000100841
7	45354098	45354576	480	45354376	13.5244	32.8174	BMAL1-ZT12-2-VS-INPUT-ZT12_peak_134	Promoter (<=1kb)	7	45354512	45359627	5116	1	Dbp	0	ENSMUSG00000059824
7	45356942	45357321	381	45357143	13.0359	24.6488	BMAL1-ZT12-2-VS-INPUT-ZT12_peak_135	Exon (Dbp-205/Dbp, exon 1 of 2)	7	45354512	45359627	5116	1	Dbp	2430	ENSMUSG00000059824
7	59385889	59386231	344	59385915	2.31516	1.23759	BMAL1-ZT12-2-VS-INPUT-ZT12_peak_136	Exon (Gm23953-201/Gm23953-201, exon 1 of 1)	7	59645197	59654797	9601	2	Snurf	268566	ENSMUSG00000102627
7	59403951	59404309	360	59404152	4.54042	9.6363	BMAL1-ZT12-2-VS-INPUT-ZT12_peak_137	Intron (Snhg14-202/Snhg14-202, intron 1 of 5)	7	59645197	59654797	9601	2	Snurf	250488	ENSMUSG00000102627
7	59417256	59417495	241	59417320	2.62332	6.06018	BMAL1-ZT12-2-VS-INPUT-ZT12_peak_138	Intron (Snhg14-202/Snhg14-202, intron 1 of 5)	7	59645197	59654797	9601	2	Snurf	237302	ENSMUSG00000102627
7	59418252	59418553	303	59418509	2.01326	1.66446	BMAL1-ZT12-2-VS-INPUT-ZT12_peak_139	Intron (Snhg14-202/Snhg14-202, intron 1 of 5)	7	59645197	59654797	9601	2	Snurf	236244	ENSMUSG00000102627
7	59421211	59421576	367	59421399	4.24226	17.6734	BMAL1-ZT12-2-VS-INPUT-ZT12_peak_140	Exon (Snhg14-206/Snhg14-206, exon 3 of 3)	7	59645197	59654797	9601	2	Snurf	233221	ENSMUSG00000102627
7	59525409	59525709	302	59525532	5.05019	5.478	BMAL1-ZT12-2-VS-INPUT-ZT12_peak_141	Intron (Snhg14-207/Snhg14-207, intron 1 of 5)	7	59645197	59654797	9601	2	Snurf	129088	ENSMUSG00000102627
7	59535541	59535841	302	59535717	4.41373	4.80253	BMAL1-ZT12-2-VS-INPUT-ZT12_peak_142	Intron (Snhg14-207/Snhg14-207, intron 1 of 5)	7	59645197	59654797	9601	2	Snurf	118956	ENSMUSG00000102627
7	64124077	64124397	322	64124257	3.23761	1.04232	BMAL1-ZT12-2-VS-INPUT-ZT12_peak_143	Distal Intergenic	7	64151454	64403626	252173	1	Apba2	-27057	ENSMUSG00000030519
7	68523819	68524104	287	68524041	4.53995	1.68654	BMAL1-ZT12-2-VS-INPUT-ZT12_peak_144	Intron (Gm34664-202/Gm34664-202, intron 3 of 4)	7	68386743	68398989	12247	2	Arrdc4	-124830	ENSMUSG00000042659
7	85232401	85232871	472	85232517	8.81085	17.6707	BMAL1-ZT12-2-VS-INPUT-ZT12_peak_145	Intron (Vmn2r71-203/Vmn2r71, intron 2 of 5)	7	85238858	85239764	907	2	Vmn2r-ps72	6893	ENSMUSG00000092533
7	92866215	92866494	281	92866342	3.99408	1.4557	BMAL1-ZT12-2-VS-INPUT-ZT12_peak_146	Distal Intergenic	7	92828190	92833383	5194	2	Gm15501	-32832	ENSMUSG00000087412
7	102937632	102937891	261	102937753	6.07083	6.61531	BMAL1-ZT12-2-VS-INPUT-ZT12_peak_147	Distal Intergenic	7	102954855	102961989	7135	1	Or52e19	-16964	ENSMUSG00000073953
7	135708464	135708839	377	135708513	4.56922	3.97807	BMAL1-ZT12-2-VS-INPUT-ZT12_peak_148	Distal Intergenic	7	135554527	135555512	986	1	Gm9341	153937	ENSMUSG00000098031
8	14356788	14357236	450	14356855	2.88965	5.21686	BMAL1-ZT12-2-VS-INPUT-ZT12_peak_149	Intron (Dlgap2-209/Dlgap2, intron 2 of 14)	8	14186310	14186916	607	1	Gm3160	170478	ENSMUSG00000085371
8	21053673	21053922	251	21053917	2.48215	1.04232	BMAL1-ZT12-2-VS-INPUT-ZT12_peak_150	Distal Intergenic	8	21096709	21097502	794	2	Gm21182	43580	ENSMUSG00000095766
8	21056801	21057141	342	21057061	2.89242	4.73073	BMAL1-ZT12-2-VS-INPUT-ZT12_peak_151	Distal Intergenic	8	21096709	21097502	794	2	Gm21182	40361	ENSMUSG00000095766
8	21222052	21222518	468	21222119	3.58454	4.51733	BMAL1-ZT12-2-VS-INPUT-ZT12_peak_152	Distal Intergenic	8	21154935	21180719	25785	1	Potefam3b	67117	ENSMUSG00000095294
8	21246545	21246783	240	21246604	4.33986	5.20578	BMAL1-ZT12-2-VS-INPUT-ZT12_peak_153	Distal Intergenic	8	21318369	21323235	4867	1	Gm20946	-71586	ENSMUSG00000110699
8	34491018	34491383	367	34491259	5.21085	3.0189	BMAL1-ZT12-2-VS-INPUT-ZT12_peak_154	Distal Intergenic	8	34272671	34419891	147221	2	Rbpms	-71127	ENSMUSG00000031586
8	36715357	36715635	280	36715598	4.82915	2.26021	BMAL1-ZT12-2-VS-INPUT-ZT12_peak_155	Intron (Lonrf1-201/Lonrf1, intron 1 of 11)	8	36683218	36716670	33453	2	Lonrf1	1035	ENSMUSG00000039633
8	40417614	40417964	352	40417772	4.65273	2.25652	BMAL1-ZT12-2-VS-INPUT-ZT12_peak_156	Distal Intergenic	8	40469755	40471289	1535	1	Gm7082	-51791	ENSMUSG00000109815
8	48699895	48700261	368	48700031	4.44933	17.0063	BMAL1-ZT12-2-VS-INPUT-ZT12_peak_157	Intron (Tenm3-201/Tenm3, intron 25 of 28)	8	48723283	48724020	738	2	Gm32842	23759	ENSMUSG00000110480
8	55573335	55573608	275	55573452	2.58753	2.54851	BMAL1-ZT12-2-VS-INPUT-ZT12_peak_158	Distal Intergenic	8	55533439	55534750	1312	2	Gm8734	-38585	ENSMUSG00000109736
8	55576047	55576514	469	55576175	2.25032	2.60311	BMAL1-ZT12-2-VS-INPUT-ZT12_peak_159	Distal Intergenic	8	55533439	55534750	1312	2	Gm8734	-41297	ENSMUSG00000109736
8	55817116	55817532	418	55817272	2.92276	5.20609	BMAL1-ZT12-2-VS-INPUT-ZT12_peak_160	Distal Intergenic	8	55985326	55985872	547	1	Gm20586	-167794	ENSMUSG00000110025
8	55827002	55827258	258	55827135	2.96522	6.46669	BMAL1-ZT12-2-VS-INPUT-ZT12_peak_161	Distal Intergenic	8	55985326	55985872	547	1	Gm20586	-158068	ENSMUSG00000110025
8	75939423	75939746	325	75939458	5.41713	3.30876	BMAL1-ZT12-2-VS-INPUT-ZT12_peak_162	Promoter (<=1kb)	8	75940572	75950741	10170	1	Rasd2	-826	ENSMUSG00000034472
8	95892487	95892773	288	95892650	6.4931	10.611	BMAL1-ZT12-2-VS-INPUT-ZT12_peak_163	Intron (Kifc3-206/Kifc3, intron 1 of 4)	8	95826456	95929440	102985	2	Kifc3	36667	ENSMUSG00000031788
8	127599407	127599683	278	127599517	4.265	1.58927	BMAL1-ZT12-2-VS-INPUT-ZT12_peak_164	Intron (Gm31718-203/Gm31718-203, intron 1 of 5)	8	127657417	127672594	15178	2	Tomm20	72911	ENSMUSG00000093904
9	3002125	3002684	561	3002363	2.18744	517.848	BMAL1-ZT12-2-VS-INPUT-ZT12_peak_165	Distal Intergenic	9	3137043	3138739	1697	2	Gm32390	136055	ENSMUSG00000110425
9	3004516	3004835	321	3004733	1.31128	30.6629	BMAL1-ZT12-2-VS-INPUT-ZT12_peak_166	Distal Intergenic	9	3137043	3138739	1697	2	Gm32390	133904	ENSMUSG00000110425
9	3025429	3025840	413	3025537	1.68185	837.293	BMAL1-ZT12-2-VS-INPUT-ZT12_peak_167	Distal Intergenic	9	3137043	3138739	1697	2	Gm32390	112899	ENSMUSG00000110425
9	3032119	3032659	542	3032387	2.0405	780.174	BMAL1-ZT12-2-VS-INPUT-ZT12_peak_168	Distal Intergenic	9	3137043	3138739	1697	2	Gm32390	106080	ENSMUSG00000110425
9	3036240	3036683	445	3036401	1.89717	149.496	BMAL1-ZT12-2-VS-INPUT-ZT12_peak_169	Distal Intergenic	9	3137043	3138739	1697	2	Gm32390	102056	ENSMUSG00000110425
9	14771450	14771688	240	14771596	3.95112	1.04232	BMAL1-ZT12-2-VS-INPUT-ZT12_peak_170	Promoter (<=1kb)	9	14771506	14782085	10580	1	Gpr83	0	ENSMUSG00000031932
9	58489236	58489493	259	58489365	7.36682	8.76301	BMAL1-ZT12-2-VS-INPUT-ZT12_peak_171	Promoter (<=1kb)	9	58489523	58565238	75716	1	Nptn	-30	ENSMUSG00000032336
X	30781578	30781891	315	30781826	4.43857	1.74373	BMAL1-ZT12-2-VS-INPUT-ZT12_peak_208	Distal Intergenic	X	30768610	30770106	1497	1	Btbd35f29	12968	ENSMUSG00000094391
X	75642319	75642611	294	75642589	1.62764	2.18947	BMAL1-ZT12-2-VS-INPUT-ZT12_peak_209	Intron (Cldn34d-201/Cldn34d, intron 1 of 1)	X	75626214	75646530	20317	2	Cldn34d	3919	ENSMUSG00000079525
X	122251277	122251515	240	122251277	3.57941	1.07868	BMAL1-ZT12-2-VS-INPUT-ZT12_peak_210	Distal Intergenic	X	122256462	122290773	34312	1	Gm2411	-4947	ENSMUSG00000118415
X	139411869	139412126	259	139411976	9.11065	12.039	BMAL1-ZT12-2-VS-INPUT-ZT12_peak_211	Distal Intergenic	X	139357362	139376889	19528	1	Prps1	54507	ENSMUSG00000031432
