# Supplementary material for: Myostatin Exhibits an Evolutionarily Conserved Circadian Pattern in Skeletal Muscles
Source: J Cachexia Sarcopenia Muscle. 2025 Nov 24;16(6):e70130. doi: 10.1002/jcsm.70130 (PMC12644245; doi:10.1002/jcsm.70130)
Supplement: Supplementary file 5 — Table S4: Circadian analysis of Mstn expression across species by JTK_CYCLE. [file JCSM-16-e70130-s002.xlsx]

## Sheet: Sheet1
Table S4. Circadian Analysis of Mstn Expression Across Species by JTK_CYCLE​
Species	Gene	Expression level	Adjusted P-value	Period（h)	​​Lag(h)​​	Amplitude
house mouse	Mstn	mRNA	8.83e-06	24	16	0.188
house mouse	Mstn	Protein	0.021	24	2	0.255
Danio rerio	mstnb	mRNA	6.27e-05	24	10	0.645
Oreochromis niloticus	mstn	mRNA	0.000276	24	9	0.986
Macrobrachium rosenbergii	mstn	mRNA	1.719e-05	24	9	0.509
Eriocheir sinensis	mstn	mRNA	0.0001517	24	15	0.552
Aplodinotus grunniens	mstn1	mRNA	2.072e-06	24	20	0.739
Aplodinotus grunniens	mstn2	mRNA	0.045	24	16	0.318
Cyprinus carpio	mstn	mRNA	0.009	24	6	0.247
Carassius auratus	mstn	mRNA	0.09	-	-	-
Procambarus clarkii	mstn	mRNA	0.1	-	-	-
